# Supplementary material for: Global epidemiology, genetic environment, risk factors and therapeutic prospects of mcr genes: A current and emerging update
Source: Front Cell Infect Microbiol. 2022 Aug 26;12:941358. doi: 10.3389/fcimb.2022.941358 (PMC9462459; doi:10.3389/fcimb.2022.941358)
Supplement: Supplementary file 1 [file DataSheet_1.xlsx]

## Sheet: Table S1
Epidemiology	1 (Haung, 2017)	Belgium	2017	human	pus (1)	E. coli (1)	1		mcr-1	Plasmid		plasmid-mediated mcr-1 gene.		blaOXA-48,	disk diffusion,EUCAST,end-point PCR
Epidemiology	2 Olaitan 2015	Laos	2015	Human	faeces from human(6)	E.coli (6)	6		mcr-1(6)						Colistin minimum inhibitory concentration,PCR and sequencing
Epidemiology	2	Laos	2015	animal	pigs(3)	E.coli (3)	3		mcr-1(3)						Colistin minimum inhibitory concentration,PCR and sequencing
Epidemiology	2	Thailand	2015	Human	Human faeces (2)	E.coli (2)	2		mcr-1(2)						Colistin minimum inhibitory concentration,PCR and sequencing
Epidemiology	2	Algeria	2015	Animal	Chicken(1)	E.coli(1)	1		mcr-1(1)						Colistin minimum inhibitory concentration,PCR and sequencing
Epidemiology	3 (Slettemeas, 2017)	Norway	2017	environment	seafood/frozen dog food	E.coli	2	ST48,ST3014	mcr-1	Plasmid		IncHI2 (2),IncN (1),IncX3 (1),IncR(1), IncI1(1), IncQ1(1)		qacH,blaTEM-1B, dfrA12, dfrA15, mph(A), sul1, sul3, tet(A), cmlA1,strA, strB, aadA2, aadA1, qnrS1, qepA	colistin MICs, WGS
Epidemiology	4 (Brilhante, 2019)	Switzerland	2015	Animal	slaughtered pigs caecum samples	E. coli (1)	1	ST10	mcr-1		Tn6330 (ISApl1-mcr-1-ISApl1)	IncHI2	ISApl1	blaTEM-1, cmlA1, aac(3')-Iia, aph(3')-Ia, sul1, sul2, sul3, dfrA1, tet (A)	multiplex PCR, broth microdilution, WGS (Illumina MiSeq), conjugation, sequencing
Epidemiology	5 (Tian, 2017)	China	2017	Human	NS	K. pneumoniae (5)	5	K. pneumoniae ST11 (5)	mcr-1	Plasmid		IncX4(5)		blaTEM-1, blaSHV-11, blaCTX-M-3, aac(3)-IVa, aphA6, armA, fosA3, qnrB4, and qnrS1	PCR and sequencing,MLST,PFGE
Epidemiology	5 (Tian, 2017)	China	2017	Human	NS	E.coli (1)	1	E.coliST156 (1)	mcr-1	Plasmid		IncX4(1)		blaTEM-1, blaSHV-11, blaCTX-M-3, aac(3)-IVa, aphA6, armA, fosA3, qnrB4, and qnrS1	PCR and sequencing,MLST,PFGE
Epidemiology	6 (Savin, 2020)	Germany	2017/2018	environment	pig slaughterhouse water sample	E. coli	8		mcr-1.1						MALDI-TOF MS, broth microdilution, multiplex PCR, sequencing based typing, MLST
Epidemiology	7 (Ellen, 2017)	Australia	2017	Human	NS	E.coli (2)	2	ST93 (1),ST167 (1)	mcr-1	Plasmid		IncI2 (2)			MIC.PCR,MLST
Epidemiology	8 Beyrouthy 2017	France	2017	Human	stool (2)	E.coli (1)	1	ST1288	mcr-1	Plasmid	plasmid pICBEC72Hmcr	IncX4		blaOXA-48 and a blaKPC-3,blaKPC-28, strA, strB, folP, tetBDR	broth microdilution method,PCR, Sanger sequencing,MLST
Epidemiology	9 Cai 2017	China	2017	Human	stool (138)	E. coli (128)	128	E.coli ST156(1),ST117(1),ST1193(1),ST648(1)	mcr-1	plasmid	pBA76-MCR-1,pE15017,pA31-12,pSCS23	IncI2	ISApl1 (2)	blaCTX-M (4) ((blaCTX-M-64 or blaCTX-M-55),blaOXA-10	broth microdilution method,WGS,MLST),S1-PFGE and Southern hybridization
Epidemiology	9 Cai 2017	China	2017	Human	stool (138)	C. freundii (5)	5		mcr-1	plasmid					broth microdilution method,WGS,MLST),S1-PFGE and Southern hybridization
Epidemiology	9 Cai 2017	China	2017	Human	stool (138)	K. pneumoniae (3)	3		mcr-1	plasmid					broth microdilution method,WGS,MLST),S1-PFGE and Southern hybridization
Epidemiology	9 Cai 2017	China	2017	Human	stool (138)	E. cloacae (1)	1		mcr-1	plasmid					broth microdilution method,WGS,MLST),S1-PFGE and Southern hybridization
Epidemiology	9 Cai 2017	China	2017	Human	stool (138)	E. aerogenes (1)	1		mcr-1	plasmid					broth microdilution method,WGS,MLST),S1-PFGE and Southern hybridization
Epidemiology	10 Corbella 2017	Italy	2017	Human	blood(3)	E.coli (3)	3	ST131(1),ST3941(1), ST1851(1)	mcr-1						EUCAST,broth microdiluition,MLST,BLAST
Epidemiology	11 (He, 2017)	China	2017	Human	Drainage-fluid (2), secretion (2)	E.coli (4)	4	ST156(2), ST167(2)	mcr-1						agar dilution method,PCR, sequencing,MLST
Structural	12 (Liu, 2017)
Epidemiology	13 Caspar 2017	France	2017	Human	rectal swab	K.pneumoniae	1	ST15	mcr-1	Plasmid		IncX4	IS5		E-test,PCR,WGS
Epidemiology	14 (Sun, 2016)	China	2017	Animal	pigs (n = 11) and pork (n = 2)	E.coli	13		mcr-1	Plasmid	pCSZ4-like IncX4	IncX4 (11),IncI2 (1),IncHI2 (1)		oqxAB,rmtB, qepA,qnrS1, blaCTX-M-55,blaCTX-M-130,aac(6′)-Ib-cr, rmtB	PCR-RFLP,PFGE
Epidemiology	15 (Rocha, 2017)	Brazil	2017	Human	blood	E.coli	1	ST410	mcr-1	Plasmid		IncX4, IncX1, IncI1, IncFII, IncFIB, Col(MG828) and Col(RNAI)		ESBL blaCTX-M-8,blaTEM-1B,aph3'-Ia, aadA1 and aadA2),sul3 and dfrA12),tet(A),cmlA1,gyrase A (S83L and D87N)	broth microdilution,MALDI Biotyper System,PCR,WGS,MLST
Genetic content: Transfer frequencies of plasmids	16 (Tendon, 2017)
management	17 (Stokes, 2017)
Epidemiology	18 (Barbieri, 2017)	China	2017	Animal	chicken faeces	E.coli	8		mcr-1	Plasmid		FIB(7); I1(5); IncI2(7),N(5),A/C;(1),B/O(2)			microdlution and agar dilution,PCR
Epidemiology	18	Egypt	2017	Animal	chicken faeces	E.coli	4		mcr-1	Plasmid		FIB(4); L/M; IncI2(3),I1(3),P			microdlution and agar dilution,PCR
Epidemiology	19 (Bi, 2016)	China	2012	Human	faeces	E.coli	25		mcr-1 (25)						Etest,real-time PCR,poly-trinucleotide (GTG)5-PCR
management	20 (Zhou, 2017)
Epidemiology	21 (Lei, 2017)	China	2017	Amimal	Nasal and rectal swab of Dogs and cats	E. coli (47)	47		mcr-1						Agar dilution,PFGE,16S rDNA sequencing,PCR
Epidemiology	21 (Lei, 2017)	China	2017	Amimal	Nasal and rectal swab of Dogs and cats	K. pneumoniae (2)	2		mcr-1						Agar dilution,PFGE,16S rDNA sequencing,PCR
Genetic content and structure	22 (Hu, 2015)
Epidemiology	23 (Poirel, 2016)	South Africa	2016	Human	blood(1),pus(1),urine(4),wound (1)	E.coli	7		mcr-1	plasmid	pHNSHP45,pAf48,pAf23	IncI2(4),IncHI2(1),IncX4	ISApl1 (6)	TEM-1(2),CTX-M-55(2),CMY-2 (1)	pulsed-field gel electrophoresis,Sequence withIllumina technology
Epidemiology	24 (Teo, 2016)	Singapore	2016	Human	urine (3)	E. coli (2)	2	ST460 (1),ST156 (1),ST1535(1)	mcr-1				ISApl1(1)	TEM-1 (3), CTX-M-15 (1)	PCR,MLST,E-test
Epidemiology	24 (Teo, 2016)	Singapore	2016	Human	urine (3)	K. pneumoniae(1)	1	ST460 (1),ST156 (1),ST1535(1)	mcr-1				ISApl1(1)	TEM-1 (3), CTX-M-15 (1)	PCR,MLST,E-test
Epidemiology	25 (Quan, 2017)	China	2017	Human	blood(21)	E.coli (20)	20		mcr-1	Plasmid	pEc_18HAE25	IncI2(15),IncX4(5)		NDM-5,CTX-M-15,CTX-M-27,CTX-M-14,CTX-M-65,CTX-M-132TEM-135 CTX-M-24,CTX-M-65,CTX-M-55	broth microdilution,PCR,sequencing,PFGE,MLST,Southern blotting.
Epidemiology	25 (Quan, 2017)	China	2017	Human	blood(21)	K. pneumoniae(1)	1		mcr-1	Plasmid	pEc_18HAE25	IncI2(15),IncX4(5)		NDM-5,CTX-M-15,CTX-M-27,CTX-M-14,CTX-M-65,CTX-M-132TEM-135 CTX-M-24,CTX-M-65,CTX-M-55	broth microdilution,PCR,sequencing,PFGE,MLST,Southern blotting.
Epidemiology	26 (Ye, 2016)	China	2016	Human	diarrhoea (3)	E.coli (3)	3		mcr-1	Plasmid	pE15004, pE15015, and pE15017				16S sequencing,PCR,
4 countries	27 (Garch, 2016)	France	2016	Animal	cattle(11) and pig(18)	E.coli (29)	29	ST10(14),ST100(6),ST1291(2),ST167(1),ST760(1),ST162(1),ST5814(1),ST624(1),ST101(1)	mcr-1(29)					blaCTX-M-1 (2),blaCTX-M-14(2)	MLST and PFGE typing.disk diffusion testing or by broth microdilution
Epidemiology	27	Italy	2016	Animal	cattle(3) and pig(9)	E.coli (10)	10	ST10(4),ST1011(2),ST410(1),ST100(1),ST3088(1),ST20(1)	mcr-1(12)						MLST and PFGE typing.disk diffusion testing or by broth microdilution
Epidemiology	27	Italy	2016	Animal	cattle(3) and pig(9)	Salmonella (2)	2	ST10(4),ST1011(2),ST410(1),ST100(1),ST3088(1),ST20(1)	mcr-1(12)						MLST and PFGE typing.disk diffusion testing or by broth microdilution
Epidemiology	27	Belgium	2016	Animal	cattle (1)and pig(1)	E.coli (2)	2	ST641(1),ST88(1)	mcr-1(2)						MLST and PFGE typing.disk diffusion testing or by broth microdilution
Epidemiology	27	Germany	2016	Animal	pig(2)	E.coli(1)	1	ST1(1)	mcr-1(2)						MLST and PFGE typing.disk diffusion testing or by broth microdilution
Epidemiology	27	Germany	2016	Animal	pig(2)	Salmonella spp(1)	1	ST1(1)	mcr-1(2)						MLST and PFGE typing.disk diffusion testing or by broth microdilution
Epidemiology	28 (Bai, 2016)	China	2016	Animal	pig	E.coli	10	ST88(1),ST3628(1)	mcr-1	Plasmid		IncI2, IncHI2,IncHI2A, IncA/C,IncFIB, IncFIC, IncX1, IncFII, ncX4, IncN,		aadA1, aadA2, aph(3′)-Ia, strAB,sul1, sul2, sul3, tet(A), dfrA12,ermB, mphA, cmlA1, floR	Broth microdilution,PCR,PFGE,WGS
Epidemiology	29 (Meinersmann, 2016)	USA	2016	Animal	swine	E.coli	1		mcr-1	Plasmid	pSLy21	IncI2		blaDHA-1	PCR,Illumina MiSeq
Epidemiology	30 (Gu, 2016)	China	2016	Human	stool(1)	E.coli	1	E.coli ST3176	mcr-1	Plamid		IncF			agar dilution method,MALDI-TOF MS,pulsed-field gel electrophoresis,MLST
Epidemiology	30 (Gu, 2016)	China	2016	Human	stool(1)	K.pneumoniae	1	K.pneumoniae ST661	mcr-1	Plamid		IncF			agar dilution method,MALDI-TOF MS,pulsed-field gel electrophoresis,MLST
Epidemiology	31 (Lai, 2017)	China	2017	Human	urine(1)	E.coli	1	ST617	MCR-1					NDM-9(blaNDM-9)	agar dilution method,MLST,PCR and sequencing
Epidemiology	32 (Burgos, 2019)	Ecuador	2013-14	Animal	flocks	E. coli (6)	6		mcr-1					blaCMY-2 (2), blaCTX-M-2 (1), blaCTX-M-14, blaCTX-m_65	PCR, Vitek 2, microdilution
Epidemiology	33 (Gao, 2016)	China	2016			E.coli	1		mcr-1	plasmid	pWH12(pHNSHP45)	IncI2			MIC, Illumina MiSeq sequencer
Epidemiology	34 (Yu, 2016)	Malaysia	2016	human	urine	E.coli	1	ST744	mcr-1			ColRNAI, Col(MGD2), IncN,IncFIA(HI1), IncX1, IncFIB(K), IncQ1		blaTEM-1B, blaDHA-1,	MIC,PCR,pulsed-field gel electrophoresis (PFGE),,Sanger sequencing.
Epidemiology	34	Malaysia	2016	Animals	chicken ,pigs	E.coli	4	ST3489,ST3014,ST117	mcr-1	Plasmid		IncHI1A, ColpVC, IncHI1B(R27), IncQ1, IncFIA(HI1), p0111, IncX1		blaTEM-1B,	MIC,PCR,pulsed-field gel electrophoresis (PFGE),,Sanger sequencing.
Epidemiology	34	Malaysia	2016	environment	water	E.coli	1	ST410	mcr-1	plasmid		IncFII(29), Incl2, ColRNAI, IncFIB(AP001918)		blaTEM-1B,	MIC,PCR,pulsed-field gel electrophoresis (PFGE),,Sanger sequencing.
Epidemiology	35 (Ortiz de la Tabla, 2016)	Spain	2016	Human	peritoneal fluid	E.coli	1	ST131	mcr-1	plasmid		IncX		blaCMY-2	broth microdilution,MIC,sequence Illumina NextSeq 500 next-generation sequencer system
Epidemiology	36 (Hadjadj, 2016)	Algeria	2016	Human	urine	E.coli	1	ST405	mcr-1						MLST
Epidemiology	37 (Falgenhauer, 2016)	Germany	2016	Human		E.coli	1		mcr-1			IncHI2		blaKPC-2	MIC
Epidemiology	37	Germany	2016	Animals	Swine	E.coli	3		mcr-1	plasmid		IncHI2,IncX4		blaCTX-M-1,	MIC
Epidemiology	38 (Liu, 2016)	China	2017	Animals	chicken	Cronobacter sakazakii (2)	2		mcr-1(3)	plasmid		Incl2		blaCTX-M-65 , fosA3, and floR, blaCTX-M-55 (blaCTX-M-1 group), blaNDM-9	MIC ,PCR, sequencing, PFGE
Epidemiology	38 (Liu, 2016)	China	2017	Animals	chicken	E.coli(1)	1		mcr-1(3)	plasmid		Incl2		blaCTX-M-65 , fosA3, and floR, blaCTX-M-55 (blaCTX-M-1 group), blaNDM-9	MIC ,PCR, sequencing, PFGE
Epidemiology	39 (Pilato, 2016)	Italy	2017	Human	rectal swab	Klebsiella Pneumonia	1	ST512	mcr-1.2	plasmid		IncX4		KPC-3-	direct KPC screening test (DKST),(MALDI-TOF) mass spectrometry,EUCAST,PCR,WGS,Sanger sequencing.
management	40 ( Atya, 2016)
Epidemiology	41 (Hu, 2019)	China	2012/2016	Animal	pork (4), chicken (1), egg (1), dumpling (1)	Salmonella Typhimurium (4)	3	ST34 (4)				IncI2(2), IncHI2A/HI2(4), IncX4 (1)		aph(4)-Ia (1), aph(3')-Ia (1), aac(3)-Iva (2), aac(3)-IId (1), aph(4)-Ia (1), aph(6)-Id (1), aph(30)-Ia (1), aadA1 (2), aadA2 (2), aadA22 (1), arr-2 (1), blaOXA-1 (1), blaCTX-55 (1), blaCTX-M-14 (1), blaTEM-1B (1), aac(60)-Ib-cr (1), floR (2), fosA3 (1), catB4 (1), cmlA1 (2), arr-3(1), sul2 (1), sul1 (1), sul3 (3), qnrS1 (1), Inu(F) (1), mph(A) (1), tet (A) (1), dfrA12 (1), dfrA14 (1)	Sequencing, MLST, MIC, broth microdilution,
Epidemiology	41 (Hu, 2019)	China	2012/2016	Animal	pork (4), chicken (1), egg (1), dumpling (1)	S. Indiana	1	ST17				IncI2(2), IncHI2A/HI2(4), IncX4 (1)		aph(4)-Ia (1), aph(3')-Ia (1), aac(3)-Iva (2), aac(3)-IId (1), aph(4)-Ia (1), aph(6)-Id (1), aph(30)-Ia (1), aadA1 (2), aadA2 (2), aadA22 (1), arr-2 (1), blaOXA-1 (1), blaCTX-55 (1), blaCTX-M-14 (1), blaTEM-1B (1), aac(60)-Ib-cr (1), floR (2), fosA3 (1), catB4 (1), cmlA1 (2), arr-3(1), sul2 (1), sul1 (1), sul3 (3), qnrS1 (1), Inu(F) (1), mph(A) (1), tet (A) (1), dfrA12 (1), dfrA14 (1)	Sequencing, MLST, MIC, broth microdilution,
Epidemiology	41 (Hu, 2019)	China	2012/2016	Animal	pork (4), chicken (1), egg (1), dumpling (1)	S. London	1	ST155				IncI2(2), IncHI2A/HI2(4), IncX4 (1)		aph(4)-Ia (1), aph(3')-Ia (1), aac(3)-Iva (2), aac(3)-IId (1), aph(4)-Ia (1), aph(6)-Id (1), aph(30)-Ia (1), aadA1 (2), aadA2 (2), aadA22 (1), arr-2 (1), blaOXA-1 (1), blaCTX-55 (1), blaCTX-M-14 (1), blaTEM-1B (1), aac(60)-Ib-cr (1), floR (2), fosA3 (1), catB4 (1), cmlA1 (2), arr-3(1), sul2 (1), sul1 (1), sul3 (3), qnrS1 (1), Inu(F) (1), mph(A) (1), tet (A) (1), dfrA12 (1), dfrA14 (1)	Sequencing, MLST, MIC, broth microdilution,
Epidemiology	41 (Hu, 2019)	China	2012/2016	Animal	pork (4), chicken (1), egg (1), dumpling (1)	S. Derby	1	ST40				IncI2(2), IncHI2A/HI2(4), IncX4 (1)		aph(4)-Ia (1), aph(3')-Ia (1), aac(3)-Iva (2), aac(3)-IId (1), aph(4)-Ia (1), aph(6)-Id (1), aph(30)-Ia (1), aadA1 (2), aadA2 (2), aadA22 (1), arr-2 (1), blaOXA-1 (1), blaCTX-55 (1), blaCTX-M-14 (1), blaTEM-1B (1), aac(60)-Ib-cr (1), floR (2), fosA3 (1), catB4 (1), cmlA1 (2), arr-3(1), sul2 (1), sul1 (1), sul3 (3), qnrS1 (1), Inu(F) (1), mph(A) (1), tet (A) (1), dfrA12 (1), dfrA14 (1)	Sequencing, MLST, MIC, broth microdilution,
Epidemiology	42 (Brauer, 2016)	Estonia	2016	Animal	pigs	E.coli	1		mcr-1	plasmid	pESTMCR,	IncX4		CTX-M-1,CTX-M-1,TEM-1A,CTX-M-1 and AmpC	E-test,PCR,Illumina HiSeq 2500 sequencing
Epidemiology	43 (Arcilla, 2015)	Dutch	2015	Human	rectal swab (6)	E.coli(6)	6		mcr-1(6)					CTX-M-55(2),CTX-M-65(1),CTX-M-15(1),CTX-M-1(1),CTX-M-14(1)	EUCAST,Vitek-2 and confi rmed by E-test,PCR,microarray, and sequencing
Epidemiology	44 (Rapoport, 2017)	Argentina	2016	Human	Blood(4),urine(3),Abdomen (1),bone(1)	E.coli(9)	9		mcr-1					CTX-M-14,CTX-M-2,CTX-M-15,CTX-M-14	MIC,PCR and Sanger sequencing.
Epidemiology	45 (Skov, 2016)
Epidemiology	46 (Mohsin, 2017)	Oman	2014/2016	Human	blood (1)	E. coli (1)	1	ST10	mcr-1	plasmid	pOM97-mcr-1	IncI2		aac6'-1b-cr and blaTEM-1	MLST, PCR, agar dilution,conjugation, sequencing, broth microdilution
Epidemiology	47 (Hoiklev, 2016)	Norway	2016	Human	stool (1)	E. coli (1)	1		mcr-1	plasmid	pIP2-01	IncI2			disk diffusion,PCR, WGS
Epidemiology	48 (Li, 2016)	China	2016	Animal	pigs	E. coli (1)	1		mcr-1	Plasmid	pKP1226	IncHI2	Tn6330	CTX-M-14, fosA3, oqxAB, floR, sul2	CS1-PFGE, Hybridization, sequencing
Epidemiology	49 (McGann, 2016)	USA	2016	Human	urine	E. coli	1	ST457	mcr-1		pMR0516mcr,pMR0416ctx	IncN		strA, strB, blaCTX-M-55, blaTEM-1B, mcr-1, sul2, tet(A), dfrA14, blaCTX-M-14,	brothmicrodilution,PCR,WGS
Epidemiology	50 (Suzuki, 2016)	China	2016
Genetic content	51 (Li, 2019)	China	2019	Human	faecal sample (1)	E. coli (1)	1		mcr-1	plasmid + chromosome	pHS30-1				MALDI-TOF MS, microdilution, conjugation, S1-PFGE, southern hybridization, WGS
Detection tool	52 (Nordmann, 2016)
Epidemiology	53(Sonnevend, 2016)	Arabian Peninsula	2016	Human	Blood (2),urine (1),wound(1)	E.coli(4)	4	ST648 (1), ST224 (1), ST68 (1),ST131(1)	mcr-1	Plasmid		IncI2(3)		blaCTX-M-64	microdilution,agar dilution,PCR
Epidemiology	54 (Liu, 2016)	China	2016	Animal	raw meat (78), animal (166)	E.coli (244)	244		mcr-1						MIC, PCR
Epidemiology	54 (Liu, 2015)	China	2016	human	human (16)	E.coli (16)	16		mcr-1						MIC, PCR
Epidemiology	55 Wang, 2016)	China	2016	Animal	pigs(302)	E.coli (302)	302	ST98(1),ST10(3),ST20(3),ST218(1),ST165(1),ST641(1),ST93(10,ST1286(1),ST4656(1),ST3546(1)	mcr-1	Plasmid					MIC,PCR,Sequencing,MLST
Epidemiology	56 (Sun, 2016)	China	2016	Animal	Chicken (1)	E.coli(1)	1	ST1011	mcr-1	Plasmid	pA31-12	IncI2 (1)		blaCTX-M-55	agar dilution,MLST,PCR, Sequencing
Epidemiology	57 (Mulvey, 2016)	Canada	2016	Human	faeces	E.coli	1		mcr-1			IncI2 (1)		OXA-48	colistin minimum inhibitory concentration,PCR,WGS
Epidemiology	57	Canada	2016	Animal	lean ground beef(2)	E.coli(2)	2		mcr-1			IncHI2A(2)			colistin minimum inhibitory concentration,PCR,WGS
Epidemiology	58 (Lentz, 2016)	Brazil	2016	Animal	Chicken (10)	E.coli (10)	10		mcr-1						MIC,PCR
Epidemiology	59 (Lu, 2019)	China	2017	Animal	goose anus swab (1)	E. coli (1)	1	ST48	mcr-1	chromsome	Tn6330 (ISApl1-mcr-1-orf-ISApl1)			qnrS1, blaTEM-1B , aph(6)-Id, aph(3’)-Ib, sul2, dfrA14, floR, tet (A) (2)	MacConkey agar, multiplex PCR, 16S rDNA sequencing, broth microdilution, WGS
Epidemiology	60 (Irrgang, 2016)	Gernmay	2016	Animal	livestock and food	E.coli(402)	402		mcr-1						MIC,PCR
Epidemiology	61 (Xavier, 2016)	Belgium	2015	Animal	Pigs (3)	E.coli(3)	3	ST10(2),ST167(1)	mcr-2	Plasmid	pKP37-BE(1)	IncX4	IS element of the IS1595		MIC,PCR, sequenced byIllumina
Epidemiology	62 (falgenhauer, 2016)	Germany	2016	Animal	turkey hen meat(4)	E.coli(4)	4	ST410(1)	mcr-1			IncX4 (3), IncHI2(3)	ISApl1(1)	blaCTX-M-15(1)	colistin MIC,PCR
Epidemiology	63 (Quesada, 2016)	Spain	2016	Animal	pig(3),turkey faeces (3) lymph nodes (3)	E.coli (5)	5		mcr-1					pmrA or pmrB	MIC,PCR,PFGE
Epidemiology	63 (Quesada, 2016)	Spain	2016	Animal	pig(3),turkey faeces (3) lymph nodes (3)	S. enterica (4)	4		mcr-1					pmrA or pmrB	MIC,PCR,PFGE
detection tools	64 (Imirzalioglu, 2017)
Epidemiology	65 (Shen, 2016)	China	2016	Animal	Chicken	E.coli	104		mcr-1						PCR,Sequencing
Epidemiology	66 (Giufre, 2016)	Italy	2016	Human	human	E.coli(3)	3	ST88(1),ST10(1),ST2165	mcr-1	plasmid				blaCTX-M-15(2),blaSHV-12(1)	Vitek 2,PCR,MLST
Genetic events	67 (Petrillo, 2016)	Malaysia	2013	Animals	chicekn liver, chicken spleen, chicken heart and liver, pig feacal swab	E. coli	4		mcr-1	plasmid
Epidemiology	67 (Petrillo, 2016)	Malaysia	2013	Environment	water	E. coli	1		mcr-1	plasmid
Epidemiology	67 (Petrillo, 2016)	Malaysia	2011	Food sample	food sample	Salmonella enterica	1		mcr-1	plasmid
Epidemiology	68 (Castanheira, 2016)	Belgium	2016	Human	bloodstream (8), skin (5), urinary tract infections (3), respiratory tract infections (2 ), and intra-abdominal infections (1).	E.coli(1)	1		mcr-1						broth microdilution,PCR
Epidemiology	68	Brazil	2016	Human	bloodstream (8), skin (5), urinary tract infections (3), respiratory tract infections (2 ), and intra-abdominal infections (1).	E.coli(1)	1		mcr-1						broth microdilution,PCR
Epidemiology	68	Germany	2016	Human	bloodstream (8), skin (5), urinary tract infections (3), respiratory tract infections (2 ), and intra-abdominal infections (1).	E.coli(5)	5		mcr-1						broth microdilution,PCR
Epidemiology	68	China	2016	Human	bloodstream (8), skin (5), urinary tract infections (3), respiratory tract infections (2 ), and intra-abdominal infections (1).	E.coli(1)	1		mcr-1						broth microdilution,PCR
Epidemiology	68	Italy	2016	Human	bloodstream (8), skin (5), urinary tract infections (3), respiratory tract infections (2 ), and intra-abdominal infections (1).	E.coli(4)	4		mcr-1						broth microdilution,PCR
Epidemiology	68	Malaysia	2016	Human	bloodstream (8), skin (5), urinary tract infections (3), respiratory tract infections (2 ), and intra-abdominal infections (1).	E.coli(1)	1		mcr-1						broth microdilution,PCR
Epidemiology	68	Poland	2016	Human	bloodstream (8), skin (5), urinary tract infections (3), respiratory tract infections (2 ), and intra-abdominal infections (1).	E.coli(1)	1		mcr-1						broth microdilution,PCR
Epidemiology	68	Russia	2016	Human	bloodstream (8), skin (5), urinary tract infections (3), respiratory tract infections (2 ), and intra-abdominal infections (1).	E.coli(1)	1		mcr-1						broth microdilution,PCR
Epidemiology	68	Spain	2016	Human	bloodstream (8), skin (5), urinary tract infections (3), respiratory tract infections (2 ), and intra-abdominal infections (1).	E.coli(3)	3		mcr-1						broth microdilution,PCR
Epidemiology	68	USA	2016	Human	bloodstream (8), skin (5), urinary tract infections (3), respiratory tract infections (2 ), and intra-abdominal infections (1).	E.coli(1)	1		mcr-1						broth microdilution,PCR
Epidemiology	69 (Zhang, 2017)	China	2016	Animal	chicken(6) ,pigs (7)	E.coli (13)	13	ST877(1)	mcr-1			IncY			PCR,Sanger sequencing,MLST
Epidemiology	70 (Li, 2016)	China	2016	Animal	Pig(6)	E. coli (6)	6		mcr-1	plasmid	pHNSHP45 (6)				MIC,PCR, 16S rDNA sequencing, Sequencing
Epidemiology	71 (Leangapichart ,2016)		2013/14	Humans	rectal swabs	E. coli (10)	10	EC: ST93, ST453, ST648 (2), ST656, ST10 (2), ST155, ST602, ST1300 KP: ST788	mcr-1					blaTEM-1 (9), blaSHV-1 (1), blaCTX-M-15 (1)	Real-time PCR, Cepacia agar, MALDI-TOF MS, Etest, PCR, sequencing, MLST
Epidemiology	71 (Leangapichart ,2016)		2013/14	Humans	rectal swabs	K. pneumoniae (1)	1	EC: ST93, ST453, ST648 (2), ST656, ST10 (2), ST155, ST602, ST1300 KP: ST788	mcr-1					blaTEM-1 (9), blaSHV-1 (1), blaCTX-M-15 (1)	Real-time PCR, Cepacia agar, MALDI-TOF MS, Etest, PCR, sequencing, MLST
Epidemiology	72 (Zurluh, 2016)	Switzerland	2016	environment	Ready-to-eat imported vegetables, river water	E. coli(3)	3	ST359(1),ST167(1),ST4683(1)	mcr-1					SHV-12(1),CTX-M55(1),CTX-M-65(1)	PCR,sequencing,MLST
Epidemiology	73 (Zogg, 2016)	Switzerland	2016	environment	Chicken meat	E. coli(2)	2		mcr-1					blaCTX-M-1(1), blaSHV-12	PCR,MLST and sequencing
Epidemiology	74 (Kwanishi, 2016)	Japan	2016	animals	swine (20), cattle (5) and broilers(14)	E.coli(39)			mcr-1(39)			IncI2(39)			MIC,PCR,Pulsed-field gel electrophoresis
Epidemiology	75 (Kuo, 2016)	Taiwan	2016	Humans	ascites(1), abscess (2), blood (3), sputum (1) urine(7)	E.coli(14)	14	ST701(2),ST117(3),ST131(1),ST167(1),ST359(1),ST573(1),ST315(1),ST648(1),ST744(1),ST38(1),,ST457(1)	mcr-1(14)	plasmid		IncC(8),IncD(1),IncA(1)	ISApl1(3)	CTX-M Gr. 1(12),CTX-M Gr. 9(2)	Broth dilution,PCR,MLST
Epidemiology	75	Taiwan	2016	Animal	meat (18)	E.coli(18)	18	,ST117(2),ST162(1),,ST38(7),ST428(2),,ST101(1),ST1196(1),ST1112 (1),ST744(1),ST648(1),ST602(1)	mcr-1(18)	plasmid		IncA(5),IncB(2),IncC(7),,IncF(1),InE(1),IncG(1)	ISApl1(7)	CTX-M Gr. 1(7),	Broth dilution,PCR,MLST
Epidemiology	76 (Monte, 2017)	Brazil	2017	environment	chicken meat(8)	E.coli(8)	8	ST48(1),ST10(1),ST522,ST4419(1),ST132(1)	mcr-1	plasmid		IncX4(5),IncFIB, IncFIC,IncHI2A, IncQ1,IncFII, IncN, IncR,Incl1, IncX1,		CTX-M-2(5),CTX-M-8(2).	MIC,PFGE,MLST,PCR, sequencing
Not really epid	77 (Zhi, 2016)	France	2016	Animal	cattle		1	Strain SHP45	mcr-1	plasmid		pHNSHP45 (Incl2)			S1-PFGE, hybridisation
Epidemiology	78 (Arcilla, 2015)	China	2015	Humans	faecal	E. coli (6)	6		mcr-1					CTX-M-14 (1), CTX-M-1(1), CTX-M-15 (1), CTX-M-65 (1), CTX-M-55 (2)	MIC, E-Test, EUCAST, PCR, Vitek-2
Epidemiology	79 (Fritzenwanker, 2016)	Germany	2016	human	urine(1)	E.coli(1)	1	ST1851	mcr-1	Plasmid			IncX4	blaTEM-1B, aadA1, sul1, dfrA1, tet(A) and mph(B)	PCR,MLST, Whole genome sequencing
Epidemiology	80 (Leroy, 2018)	France	2017	Human	Urine (1)	E. coli (1)	1		mcr-1					blaTEM, blaNDM	MIC, Vitek2, broth microdilution, PCR, sequencing
Epidemiology	81 (Kurekci, 2018)	Turkey	2018	Animal	chicken meat (4)	E. coli (4)	4	ST3941 (2), ST1049 (1)	mcr-1	plasmid		IncX4(1),		blaCTX-M-15 (1), blaTEM-1b (1) blaTEM-1c (1), aadA5 (1), aph(3”)-Ib (2), abh(6)-Id (2), floR (1), , mphA (1), catA1 (1), sul1 (1), sul2 (2), dfrA17 (1), tetA (1), tet (B) (1)	MALDI-TOF MS, Vitek2, broth microdilution, PCR, WGS, MLST
Epidemiology	82 (Paveenkittiporn, 2016)	Thailand	2016	human	urine(1)	E. coli(1)	1		mcr-1					blaNDM1, blaCTX-M-15, blaTEM1, and blaCMY-2.	disk diffusion,E-Test,EUCAST,PCR,Sequencing
Epidemiology	83 (Zhang, 2016)	China	2016	Human	respiratory (5)	E. coli (5)	5
Epidemiology	84 (Li, 2017)	China	2014	Animal	NS	C. freundii (1)	1		mcr-1	plasmid	pD36-1	IncHI2	ISApl1	blaCMY-151, qnrB	MALDI-TOF MS,S1-PGE, Southern blot, WGS
Epidemiology	85 (Du, 2016)	China	2016	Human	blood, surgery wound and drainage fluid	E. coli(2)	2		mcr-1	plasmid				blaNDM-5	PCR, whole genome sequencing
Epidemiology	85 (Du, 2016)	China	2016	Human	blood, surgery wound and drainage fluid	K.pneumoniae (2)	2		mcr-1	plasmid				blaNDM-5	PCR, whole genome sequencing
Epidemiology	86 (Walkty, 2016)	Canada	2016	human	blood (1) and urine (1)	E. coli(2)	2	ST648(1),ST515(1)	mcr-1(2)						dilution method,PCR, whole genome sequencing
no mcr detected	87 (Nordmann, 2016)
mechanisms of resistance	88 (Gao, 2016)
Epidemiology	89 (Li, 2016)	China	2016	animals	pigs(3),duck(1),chicken (1)	S. Typhimurium(5)	5	ST34(5)	mcr-1(5)			Incl2, IncHI2, IncFIB, IncFII		aac(6′ )-Ib-cr(5),oqxAB (4), floR (4)	MIC,PCR,sequencing,PFGE
Epidemiology	90 (wintersdorff, 2016)	Netherlands	2016	human	faecal	E.coli(7)	7	ST 1011(1),ST 744,ST 80(1)	mcr-1(7)					qnrS(6), CTX-M-2(1), CTX-M-9(1), qnrA, qnrB(2), qnrS	Real -time PCR,Sequencing,MALDI-TOF,PFGE,MLST
Epidemiology	91 (Sun, 2016)	China	2016	animals	pet cat rectal swab	E.coli(1)	1	ST156	mcr-1(1)			pCQ02-121	IncX3–X4	blaNDM-5	PCR and Sanger sequencing
Epidemiology	92 (Wong, 2016)	China	2016	human	Blood(2),stool(2),urine (1)	E. coli (4)	4		mcr-1						MIC,disk diffusion method,Real-Time PCR
Epidemiology	92 (Wong, 2016)	China	2016	human	Blood(2),stool(2),urine (1)	Enterobacter cloaceae(1)	1		mcr-1						MIC,disk diffusion method,Real-Time PCR
management	93 (Fyfe, 2016)
Epidemiology	94 (Prim, 2016)	spain	2015	human	blood (5),urine (6), sputum (3), surgery wound (1)	E.coli(15)	15		mcr-1						disc diffusion, MIC,amplification and Sanger sequencing
Epidemiology	95 (Ewers, 2016)	Germany	2016	Animal	chicken (1)	E.coli(1)	1	ST131	mcr-1	Plasmid		IncH12		aph(3=)-Ic, aac(3)-IIa, aadA1, aadA2, strA and strB, blaTEM-1, cmlA1, catA1 sul1/2/3, dfrA1, and tet(A)	whole genome sequencing
Epidemiology	96 (Carpenter, 2019)	USA	2013/16	Human	clinical samples	K. pneumoniae (2)	2		mcr-1					blaKPC-3	Vitek2, sequencing
Epidemiology	97 (Ruzouskas, 2016)	Lithuania	2016	animals	faeces of Larus argentatus(herring gulls)	E.coli(1)	1		mcr-1(1)	Plasmid		pHNSHP45			dilution method,MIC,EUCAST and sequencing
enzymatic structure	98 (Ma, 2016)
Epidemiology	99 (Cannatelli, 2016)	Italy	2016	human	Urine (7),wound (1)	E.coli(8)	8	ST354(1),ST131(1),ST602(1),ST10(1),ST95(10,ST648(1),ST804(1),ST117(1)	mcr-1(8)						MIC,EUCAST, broth microdilution, PCR,Multilocus sequence typing
Epidemiology	100 (Zhong, 2016)	China	2016	Human	stool(17)	E. coli(17)	17	ST744(2),ST10(1)	mcr-1(17)	plasmid		IncFI, Incl2 (2)		blaCTX-M-15, blaTEM-1, blaNDM-1, blaSHV-1, blaCTX-M-14, fosA3, qnrB, qnrS and aac(6')-Ib-cr	agar dilution method,PCR,Sanger sequencing,
Epidemiology	101 (Zhao, 2016)	China	2016	Environment	sewage(1)	Kluyvera ascorbata(1)	1		mcr-1(1)			pMCR_1410	IncI2	blaCTX-M-185,fosA.	MIC,API 20E test kit, Vitek II automated system,16S rRNA,PCR and sequencing
Epidemiology	102 (Yu, 2016)	China	2016	Human	urine(1),ascities(1), bile culture (1)	Escherichia coli(3)	3	K.pneumoniae ST25(2),E.coli ST167, ST156, ST457,	mcr-1(5)		TnApl, pap2		IncX3(1),IncX4(2),IncI2	blaNDM-5(2),blaCTX-M-14(1),blaCMY-2(1)	MLST,PCR ,sequencing,PFGE
Epidemiology	102 (Yu, 2016)	China	2016	Human	urine(1),ascities(1), bile culture (1)	K. pneumoniae(2)	2	K.pneumoniae ST25(2),E.coli ST167, ST156, ST457,	mcr-1(5)		TnApl, pap2		IncX3(1),IncX4(2),IncI2	blaNDM-5(2),blaCTX-M-14(1),blaCMY-2(1)	MLST,PCR ,sequencing,PFGE
Epidemiology	103 (Campos, 2016)	Portugal	2016	Human	human (4)	Salmonella serotype 1,4,[5],12:i:-)(4)	4	ST34 (4)	mcr-1(4)	plasmid	SApl1(3)		IncX4(1).IncHI2(3)	blaTEM, [aac(3)-IV], strAstrB, sul2, tet(B)	microdilution method,PCR and sequencing
Epidemiology	103	Portugal	2016	Animal	Pork(7)	Salmonella serotype 1,4,[5],12:i:-)(5)	5	S. Rissen/ ST469 (2),ST34(4)	mcr-1(7)	Plasmid	SApl1(2)		IncX4(4),IncHI2 (1)	blaTEM , (floR)/(catAcmlA),(aadA1/aadA2)–strA,strB,sul1-sul3/sul2,tet(A)/tet(B), (dfrA1/dfrA12)
Epidemiology	103	Portugal	2016	Animal	Pork(7)	S. Rissen(2)	2	S. Rissen/ ST469 (2),ST34(4)	mcr-1(7)	Plasmid	SApl1(2)		IncX4(4),IncHI2 (1)	blaTEM , (floR)/(catAcmlA),(aadA1/aadA2)–strA,strB,sul1-sul3/sul2,tet(A)/tet(B), (dfrA1/dfrA12)
Epidemiology	104 (Teo, 2016)	Singapore	2016	Human	rectal swab(1),urine(1),Intraoperative sacral sore tissue(1)	E.coli (2)	2	ST2006(1),ST224(1)	mcr-1(3)	plasmid	ISApl1 (1)	pHNSHP45 (1), pmcr1-IncX4 (1),	ColpVC, IncFII(3), IncI2,IncN , IncXI , IncX4	blaKPC-2	MIC,MLST, PCR and sequencing
Epidemiology	104 (Teo, 2016)	Singapore	2016	Human	rectal swab(1),urine(1),Intraoperative sacral sore tissue(1)	E. aerogenes(1)	1	ST2006(1),ST224(1)	mcr-1(3)	plasmid	ISApl1 (1)	pHNSHP45 (1), pmcr1-IncX4 (1),	ColpVC, IncFII(3), IncI2,IncN , IncXI , IncX4	blaKPC-2	MIC,MLST, PCR and sequencing
Epidemiology	105 (Coetzee, 2016)	South Africa	2016	Human	Blood (1),wound (1), urine (6),pus(1)	E.coli(9)	9		mcr-1(9)						MIC
enzymatic structure	106 (Hinchliffe, 2017)
Epidemiology	107 (Li, 2016)	China	2016	Animal	pigs (faeces)	E.coli (35)	35		mcr-1(35)	plasmid	ISApl1 (4), Tn6330 (3)		IncX4(6), IncI2(7), IncHI2(7)	blaCTX-M, blaCMY, blaTEM, fosA, qnrS, floR and oqxAB	MIC,PCR,MALDI-TOF MS,S1-PFGE, Sputhern hybridization
Epidemiology	108 (Liakopoulos, 2016)	Argentina.	2016	Animal	Kelp gulls (Larus dominicanus).	E.coli(5)	5	ST744, ST101, ST744 (3)	mcr-1(5)	plasmid	ISApl1 (5)		IncI2(5)	blaCTX-M-14 (4), blaCTX-M-2 (1)	MALDI-TOF MS,MIC,PCR,S1-PFGE assay and Southern-blot analysis
Epidemiology	109 (Ruppe, 2016	China	2016	Human		E. coli	27		mcr-1 (27)	plasmid		pHNSHP45 (4)
Epidemiology	109 (Ruppe, 2016	China	2016	Human		K. pneumoniae			mcr-1 (27)	plasmid		pHNSHP45 (4)
Epidemiology	110 (Yao, 2016)	China	2016	Animal	a chicken meat	E.coli	1	ST167	mcr-1(1)	plasmid			IncI2	blaNDM-9, fosA3,rmtB, blaCTX-M-65, and floR	PCR,MLST, Sanger sequencing,S1-pulse-field gel electrophoresis
Epidemiology	111 (Khalifa, 2016)	Egypt	2016	Animal	cow(1)	E. coli (1)	1	ST10	mcr-1(1)	plasmid				blaTEM-1,dfrA12–orfF–aadA2,aadA22	PCR and DNA sequencing,MLST
Epidemiology	112 (Vasquez, 2016)	USA	2016	Human	stool (1)	E. coli (1)	1		mcr-1 (1)					blaCMY-2	MIC,
Epidemiology	113 (Fernandes, 2016)	Brazil	2016	Human	diabetic foot (1)	E.coli (1)	1	ST101	mcr-1(1)	plasmid		pICBEC72Hmcr	IncX4(1)	blaCTX-M-8, blaNDM-1	MIC,MLST,PCR,Whole genome sequencing
Epidemiology	114 (Zeng, 2016)	China	2016	Human	Vaginal(1), Urine(1)	E. aerogenes (1)	1		mcr-1	plasmid			IncFI (2)	blaCTX-M-15(2),blaTEM-1 (2), qnrS (2),aac(6=)-Ib-cr (2), armA (1)	API 20E system,MIC,PCR, Sequencing
Epidemiology	114 (Zeng, 2016)	China	2016	Human	Vaginal(1), Urine(1)	E. cloacae (1)	1		mcr-1	plasmid			IncFI (2)	blaCTX-M-15(2),blaTEM-1 (2), qnrS (2),aac(6=)-Ib-cr (2), armA (1)	API 20E system,MIC,PCR, Sequencing
Risk factors and outcomes also included	115 (wang, 2017)	China	2017	Human	Rectal swab	E.coli (76)	76	E. coli: ST602 , ST101,ST410, ST95, ST1193, ST354, ST156, ST10 (2), ST117, ST405, ST131, ST457, ST410, ST617, ST648, ST354	mcr-1 (91)			IncX4 (13), Incl2(14), IncF (7), IncFIB (6), IncI1-1y(6), IncN(4) and IncFIIS (1)		blaTEM-1 (2), blaSHV-12 (2), blaCTX-M-55 (2), and blaOXA-1 (1), and blaCTX-M-15(2), blaNDM-1 (2)	MIC,MLST,PCR
Risk factors and outcomes also included	115 (wang, 2017)	China	2017	Human	Rectal swab	K. pneumoniae(13)	13		mcr-1 (91)			IncX4 (13), Incl2(14), IncF (7), IncFIB (6), IncI1-1y(6), IncN(4) and IncFIIS (1)		blaTEM-1 (2), blaSHV-12 (2), blaCTX-M-55 (2), and blaOXA-1 (1), and blaCTX-M-15(2), blaNDM-1 (2)	MIC,MLST,PCR
Risk factors and outcomes also included	115 (wang, 2017)	China	2017	Human	Rectal swab	E. cloacae(1)	1		mcr-1 (91)			IncX4 (13), Incl2(14), IncF (7), IncFIB (6), IncI1-1y(6), IncN(4) and IncFIIS (1)		blaTEM-1 (2), blaSHV-12 (2), blaCTX-M-55 (2), and blaOXA-1 (1), and blaCTX-M-15(2), blaNDM-1 (2)	MIC,MLST,PCR
Risk factors and outcomes also included	115 (wang, 2017)	China	2017	Human	Rectal swab	E. aerogenes(1)	1		mcr-1 (91)			IncX4 (13), Incl2(14), IncF (7), IncFIB (6), IncI1-1y(6), IncN(4) and IncFIIS (1)		blaTEM-1 (2), blaSHV-12 (2), blaCTX-M-55 (2), and blaOXA-1 (1), and blaCTX-M-15(2), blaNDM-1 (2)	MIC,MLST,PCR
Epidemiology	116 (Sellera, 2016)	Brazil	2016	Animal	Magellanic penguins (Spheniscus magellanicus) (footpads)	E.coli (1)	1	ST10 (1)	mcr-1	plasmid		pICBEC7Pmcr(IncX4)	IncX4,IncFIB, IncN, IncHI2, IncHI2A, IncI1	blaCTX-M-1	MIC,MLST,PCR,WGS
Epidemiology	117 (Izdebski, 2016)	Poland	2016	Human	urine (1)	E.coli (1)	1	ST617 (1)	mcr-1 (1)	plasmid	ISApl1		IncX1,IncA/C2 and IncFIB	blaCMY-2	MIC,MLST,Sequencing, PCR mapping
Epidemiology	118 (Meinersmann, 2016)	USA	2016	Animal	Swine (2)	E.coli(2)	2	ST-3234 (1),ST-132 (1)	mcr-1 (2)	plasmid		Incl2 (2)	IS91 (1)		agar dilution method,PCR, MLST
Structural	119 (Hu, 2016)
Epidemiology	120 (Unger, 2016)	Vietnam	2016	Animal	Asian grass lizards (2)	E.coli(2)	2	ST1011, ST117	mcr-1 (2)	plasmid (1), Chromosome (1)		IncHI2		blaCTX-M-55 (2), blaTEM-1(2), aac(3)-Iid (2), aph(3’)-Ia (1), aph(3’)-Ic (1), strA/B (2), aadA22 (2), qnrS1 (2) ,lnu(F) (2), mph(A) (2), floR (2), arr-2 (2), sul2 (2), sul3(1), tet(A), dfrA14 (2),	MIC, PCR, MLST, Sequencing
Epidemiology	121 (Yanat, 2016)	Algeria	2016	Human	Sperm culture (1)	E.coli (1)		ST405(1)	mcr-1 (1)				IncFIB(1)	blaCTX-M-15	MIC,PCR,MLST
Epidemiology	122 (Heras-Canas, 2017)	Spain	2017	Human	Urine (1)	E.coli (1)	1	ST58 (1)	mcr-1 (1)	plasmid		IncX4			MIC,PCR, MLST, Sequencing
Epidemiology	123 (Berglund, 2018)	China	2012	Human	feacal samples	E. coli (25)	25	ST10 (7), ST3941 (1), ST3586 (1), ST1011 (2), ST1684 (1), ST206, ST93, ST155, ST7543, ST6756, ST156, ST48, ST189, ST3268 (2), ST6764, ST7454, ST206	mcr-1	plasmid		IncI2 (9), IncHI2 (2), IncX4 (2)	ISApl1 (IncI2(1); IncHI2 (2)		real-time PCR, broth microdilution, WGS
Epidemiology	124 (Ortega-Paredes, 2016)	Ecuador	2016	Human	peritoneal fluid (1)	E.coli (1)	1	ST609 (1)	mc-1 (1)					blaCTX-M-55	MIC,PCR,MLST
Epidemiology	125 (Perreten, 2016)	South Africa	2016	Animal	broiler (19)	E.coli (19)	19	ST3640 (1)	mcr-1 (19)	plasmid	pVT553 (1)	Incl2	ISApl1	blaCMY-2(1), tetA, sul3, dfrA12, aadA1,strA, strB	MIC,PCR,Sanger sequencing.
tools for detection of mcr genes	126 (Chabou, 2016)
Epidemiology	127 (LI, 2016)	China	2016	Human			4	ST2448 (1), ST2085 (1), ST25 (2)	mcr-1 (4)	plasmid	pMCR1-IncX4	IncX4	IS26	blaCTX-M-55 (3), blaNDM-5 (2)	MIC, MLST, Conjugation, Sequencing
Epidemiology	128 (Hasman, 2015)	Denmark	2015	Animal	chicken meat (5)	E.coli (5)	5	ST359 (1),ST48(1),ST131(1),ST1112(1),ST2063(1),	mcr-1 (5)				IncI2 (4),incX4 (1)	blaTEM-1B (3),bla CMY-2 (3),bla SHV-12,(3),blaCTX-M-55(1), aadA1, aadA2, aadA5, aph(3’)-Ic, dfrA1,strA, strB, sul1, sul2, tet(B), tet(A), cmlA1, mph(B),	,MIC,PCR,WGS
Epidemiology	128	Denmark	2015	Human	urine (1)	E.coli (1)	1	ST744	mcr-1(1)				Incl2 (1)	aadA5, blaCMY-2, blaCTX-M-55,blaTEM-1B, catA1, dfrA17, floR, fosA, mph(A), rmtB, strA, strB, sul1, sul2, tet (A)	MIC,PCR,WGS
Epidemiology	129 (Zurfluh, 2016)		2016	Environment	River water (1), Vegetables (1)	E. coli (2)	3	ST359, ST167	mcr-1	Plasmid	pOW3E1, pH226B	IncX4, IncHI1	IS2-like Insertion element	blaSHV-12 (1), blaCTX-M-55	Transformation, Sequencing
Epidemiology	129 (Zurfluh, 2016)	Italy	2016	Animal	imported poultry meat	E.coli (1)	3	ST602	mcr-1	plasmid	pS38	IncHI2	ISAp11	blaCTX-M-1, estX-3, psp, aadA2, cmlA1, aadA1a, qacH2, dfrA1b, aadA1b	Transformation, Sequencing
enzymatic structure	130 (Stojanoski, 2016)
Epidemiology	131 (Hoa, 2019)	Vietnam	2014-15	Animal	striped catfish, wildfish, fish,	E. coli (2)	2		mcr-1 (2)						dis diffusion method, PCR
no mcr-1 or 2> molecular mechanisms characterisation	132 (Pragasam, 2017)	India	2013-15	Humans	blood culture	K. pneumoniae	8
Epidemiology	133 (Yi, 2017)	China	2017	Animal	Pig (cecum)	S. Typhimurium (19)	19	ST34 (19)	mcr-1(21)	plasmid (3), chromosome (3)	pHNSH36 (1), pHNZ319S (1), pHNSHP45-2 (1)	IncHI2-like (3)	IS26, ΔTn2, Tn21, IS1006, and ISCR2	floR (18), oqxAB (19), sul1 (1), cmlA (1), aadA2 (1)	MIC, PCR,PFGE,MLST
Epidemiology	133 (Yi, 2017)	China	2017	Animal	Pig (cecum)	Salmonella spp (2)	2		mcr-1(21)	plasmid (3), chromosome (3)	pHNSH36 (1), pHNZ319S (1), pHNSHP45-2 (1)	IncHI2-like (3)	IS26, ΔTn2, Tn21, IS1006, and ISCR2	floR (18), oqxAB (19), sul1 (1), cmlA (1), aadA2 (1)	MIC, PCR,PFGE,MLST
Epidemiology	134 (Poirel, 2016)	Switzerland	2016	Human	Urine (1)	E.coli (1)	1	CC23	mcr-1 (1)	plasmid				blaVIM-1,floR	MIC, PCR,PFGE,MLST
2 in one	134 (Haenni, 2016)	France	2016	Animal	cow (106)	E.coli (106)	106		mcr-1 (106)				IncHI2 (7)	blaCTX-M-1 (7)	Disk diffusion, MIC ,PCR,S1-pulsed-field gel electrophoresis, PCRbased replicon typing, and Southern blot.
Epidemiology	135 (Rolain, 2016)	Loas	2016	Human	stool (4)	K. pneumoniae (4)	4		mcr-1 (4)						MIC,Real-time PCR, Etest, EUCAST, sequencing
Epidemiology	135	France	2016	Human	Stool (2)	K. pneumoniae (2)	2		mcr-1 (2)						MIC,Real-time PCR, Etest, EUCAST, sequencing
Assay development	136 (Bontron, 2016)
Epidemiology	137 (Malhotra-Kumar, 2016)	Vietnam	2016	Animal	rectal swab of pigs(7),	E.coli (7)	7		mcr-1 (7)		pHNSHP45	IncFII, IncF1A(H1), IncF1V(K) and IncX1		blaCTX-M55 (7),dfrA12,tetA,aadA3, aph(3’)-IA),cmlA1,qnrS1, oqxA),lnu(F	PCR and Sanger sequencing.
Epidemiology	137	Vietnam	2016	environment	lairage (2)	E.coli(2)	2		mcr-1(2)					blaCTX-M55,dfrA12,tetA,aadA3, aph(3’)-IA),cmlA1,qnrS1, oqxA),lnu(F	PCR and Sanger sequencing.
Epidemiology	138 (Cui, 2017)	China	2017	Human	Human	S. Typhimurium (23)	23		mcr-1(28)		Incl2: ISApl1		IncX4, IncI2 and IncHI2		PCR,Sequencing,PFGE, S1-PFGE and Southern Hybridization
Epidemiology	138 (Cui, 2017)	China	2017	Human	Human	S. enteritidis (3)	3		mcr-1(28)		Incl2: ISApl1		IncX4, IncI2 and IncHI2		PCR,Sequencing,PFGE, S1-PFGE and Southern Hybridization
Epidemiology	139 (Veldman, 2016)	Netherlands	2016	Animal	veal calves (15), broilers (10) and turkey (1), broiler meat (11),turkey meat (2)	E.coli (26)	26	EC: ST1730, ST4512, ST752 (3), ST1564, ST57 (4), ST410 (2) ST648 (4), ST10 (4), ST642 (1), ST1011 (1), Stnew (1), ST38 (1), ST2309 (1), ST351 (1)	mcr-1 (39)	chromosome (2), plasmid (33) ND(4)		ISApl1 (14)	IncHI2 (14),IncX4 (19)		MIC,PCR,Sequencing
Epidemiology	139 (Veldman, 2016)	Netherlands	2016	Animal	veal calves (15), broilers (10) and turkey (1), broiler meat (11),turkey meat (2)	Salmonella (13)	13		mcr-1 (39)	chromosome (2), plasmid (33) ND(4)		ISApl1 (14)	IncHI2 (14),IncX4 (19)		MIC,PCR,Sequencing
Epidemiology	140 (Liu, 2017)	China	2017	Animal	Feces from Chickens	E.coli	53	ST297 (5),ST156(5),ST2973 (2), ST2847 (2),ST117 (2),ST101 (1), ST617 (1), ST10 (1), ST1011 (1),ST2944 (1)	mcr-1 (53)				IncI2 (11), IncHI2/ST3 (1)	blaNDM (21),fosA3(5), blaNDM-9 (7), blaNDM-1 (2), blaCTX-M-55 (2), floR (1), blaNDM-4 (1)	MIC,PCR, MLST,whole gene sequencing,PFGE
Epidemiology	141 (Perrin-Guyomard, 2016)	France	2016	Animal	broilers (7),turkey (14),pigs (2)	E.coli (23)	23		mcr-1 (23)					blaCMY-2 (1)	MIC,PCR
Epidemiology	142 (Hartl, 2017)	Austrlia	2017	Human	stool	E.coli (1)	1		mcr-1(1)	plasmid			IncHI2	blaTEM-154, aadA1, aadA2, strA, strB, aac(3)-Iia, sul1, sul2, sul3, dfrA1, cmlAl, tet (A)	MIC,PCR,Whole genome sequencing
Epidemiology	143 (Doumith, 2016)	UK	2016	Human	Human (13)	S. typhimurium (8)	8	ST34 (4), ST36 (4)	mcr-1 (13)			ISApl1(6)	IncX4(2), IncI2(6), IncHI2(5)	blaTEM-1(10),blaCTX-M-27 (2),blaCTX-M-14(1),blaCMY-2(1), qnrS1 (6)	MIC,PCR,Whole genome sequencing
Epidemiology	143 (Doumith, 2016)	UK	2016	Human	Human (13)	S. Paratyphi B var Java (1)	1		mcr-1 (13)			ISApl1(6)	IncX4(2), IncI2(6), IncHI2(5)	blaTEM-1(10),blaCTX-M-27 (2),blaCTX-M-14(1),blaCMY-2(1), qnrS1 (6)	MIC,PCR,Whole genome sequencing
Epidemiology	143 (Doumith, 2016)	UK	2016	Human	Human (13)	S. Virchow (1)	1		mcr-1 (13)			ISApl1(6)	IncX4(2), IncI2(6), IncHI2(5)	blaTEM-1(10),blaCTX-M-27 (2),blaCTX-M-14(1),blaCMY-2(1), qnrS1 (6)	MIC,PCR,Whole genome sequencing
Epidemiology	143 (Doumith, 2016)	UK	2016	Human	Human (13)	E.coli (3)	3	EC: ST457, Stnew	mcr-1 (13)			ISApl1(6)	IncX4(2), IncI2(6), IncHI2(5)	blaTEM-1(10),blaCTX-M-27 (2),blaCTX-M-14(1),blaCMY-2(1), qnrS1 (6)	MIC,PCR,Whole genome sequencing
Epidemiology	143	UK	2016	Animal	poultry meat (2)	Salmonella Paratyphi B(2)	2		mcr-1(2)	plasmid			IncHI2(2)	blaTEM-1(2), gyrA(2)	MIC,PCR,Whole genome sequencing
Epidemiology	144 (Kluytmans-van der Bergh, 2015)	Netherlands	2016	Animal	retail chicken meat (3)	E.coli (3)	3	ST2079 (1),ST117(2)	mcr-1 (3)					aadA1 (3), aadA2 (1), aadA3 (1), aph(3’)-la (1), aph(3”)-Ib (1), aph(3’)-lc (1), aph(6)-Id (1), blaCTX-M-1 (1), blaTEM-1B (1), tet(A) (1), lnu(F) (1), cmlA1 (1), catA1 (1),sul2 (1), sul3 (3), dfrA5 (1), blaSHV-12 (2), sul1 (2)	MIC,PCR,Whole genome sequencing
Epidemiology	145 (Lim, 2016)	South Korea	2016	Animal	chicken (10).pig(1)	E.coli (11)	11	ST410(1), ST156(1), ST10(1), ST101(1), ST226(1), ST162(2), ST88(1), ST2732(1), ST1141(1), ST1(1)	mcr-1 (11)	plasmid (8)				blaCTX-M-1 (2)	MIC,PCR,PFGE,MLST
Epidemiology	146 (Li, 2018)	China	2015	Animal	pig feacal samples	E coli (5)	5	ST155, ST165, ST3933 (2), ST10	mcr-3 (3), mcr-3.5 (2)			IncP1 (mcr3.5 x 1), IncHI2 (mcr-3 x 2)		aac(3)-IId, aac(6')-Ib-cr (2)aadA1 (2), aadA2 (2), aacA4(1), aph(3')-Ia (1), aph(3')-IIa (2), aph(3')-Ic (1), arr-3 (2), blaTEM-1B (5), blaOXA-1 (1), catB3 (1), cmlA1 (2), floR (1), fosA(1), dfrA12 (1), dfrA14 (1), oqxAB (4), qnrS1 (1), qnrS2 (2), strA (4), strB (4), sul1 (3), sul2 (3), sul3 (3), tet(A) (5)	PCR, agar dilution, sequencing, MALDI-TOF MS, 16S rDNA sequencing, broth dilution, , MLST
Epidemiology	147 (Bai, 2017)	China	2017	Human	faeces(1)	E.coli (1)	1		mcr-1 (1)	plasmid	pSLK172-1	IncHI2, IncHI2A, IncY, IncA	ISApl1	blaCTX-M-14, aadA1, aadA2, aac(3)-IV, aphA1, cmlA, dfrA12, floR, sul1, sul3, blaCTX-M-55, blaTEM-1, aph(3’)-lla, floR, fosA3, strA, strB, sul2, tet(A), tetR, oqxA, oqxB	Broth microdilution,PCR,whole genome sequencing
Epidemiology	148 (Yang, 2016)	China	2016	Animal	Muscovy Duck (Cairina moschata) (1)	E.coli (2)	2	ST648 (1), ST156 (1)	mcr-1 (2)	Plamid	pHNSHP45, pMR0516mcr	IncHI2, IncI2	ISApl1(2) , ISKpn26	blaTEM-1 (2), blaCTX-M-55 (2) , fosA3 (2), aac(6=)-Ib(2), blaNDM-5 (2), blaCMY-2 (1)	MIC,PCR
Epidemiology	149 (Bernasconi, 2016)	Switzerland	2016	Human	faece	E.coli(1)	1	ST10 (1)	mcr-1(1)	plasmid		IncHI2	SApl1-mcr-1-ISApl1	blaTEM-1,aadA1, aadA2, and aph(3=)-Ia],tet(A),dfrA12 and dfrA14	MIC,PCR,MALDI-TOF MS,MLST, microarray
Epidemiology	150 (Ayaz, 2019)	Turkey	2019	Animal	Cattle and Sheep	E. coli O157 (5)	5		mcr-3 (5), mcr-2 (3)						multiplex PCR, broth microdilution, WGS (illumina),
Epidemiology	151 (Grami, 2016)	Tunisia	2016	Animal	Birds (37)	E.coli (37)	37		mcr-1(37)			IncHI2/ST4		blaCTX-M-1 (37)	E-test,MIC,PCR,Sequencing,
Epidemiology	152 (Joshi, 2019)	Nepal	2017	Animal	Chickens (27)	E. coli (27)	27		mcr-1 (27)			IncK/B (27), IncI1, IncB/O		tet(A) (1), sul1 (2), sul2 (1), sul3 (1)	PCR, conjugation, S1-PFGE
Epidemiology	153 (Azam, 2017)	Pakistan	2017	Animal	commerial poultry	avain pathogenic E. coli (1)	1	ST135	mcr-1 (1)	plasmid		IncX4			MacConkey agar, PCR, broth microdilution, PCR-based detection plasmid Inc groups, conjugation assays,
Epidemiology	154 (Hmede, 2019)	Lebanon	2018	Environment	irrigation water samples	E coli (22)	22		mcr-1 (22)					blaTEM (22), blaSHV (8), blaNDM-1(1), blaCTX-M (7), blaOXA-48 (1)	16S rRNA gene fragment, PCR, broth microdilution method, Transformaton,
Epidemiology	155 (Fernandes, 2016)	Brazil	2016	Animal	Pig faeces (2), faeces of healthy chickens (14)	E.coli (16)	16		mcr-1 (16)					CTX-M-1 (1),CTX-M-8 (6),CTX-M-15 (2),CTX-M-2(1)	MacConkey agar plates supplemented with colistin,agar dilution and/or broth microdilution method,PCR,PFGE
Epidemiology	156 (Thanh, 2016)	Vietnam	2016	Human	diarrhoea (1)	Shigella sonnei (1)	1		mcr-1(1)			Incl2(1)			WGS,PCR
mcr-1 Trends	157 (Haenni, 2016)								mcr-1, mcr-2						PEGE
Epidemiology	158 (Liassine, 2016)	Switzerland	2016	Human	urine (1)	E.coli (1)	1	ST428 (1)	mcr-1(1)						rapid polymyxin NP test,PCR,broth microdilution,Southern hybridization,MLST
Epidemiology	159 (Zurfluh, 2016)	Switzerland	2016	Animal	raw chicken meat (1)	E.coli (1)	1		mcr-1 (1)	chromosome		ISApl1			Sequencing
no mcr detected	160 (Kline, 2016)	Pennsylvania	2016	Humans
Epidemiology	161 (Kusumoto, 2017)	Japan	2016	Animal	pig faeces	E.coli	90		mcr-1 (90)						agar dilution method,PCR
historical link between carbapenemases and mcr-1 >> delete	162 (Rhouma, 2017)
tools for detection of mcr genes	163 (Nijhuis, 2016)
role of orf723 in colR	164 (Zurfluh, 2016)
tools for detection of mcr genes	165 (Jouy, 2017)
Epidemiology	166 (Gao, 2016)	Japan	2016	Animal	pigs tissues (6)	E.coli (6)	6		mcr-1(6)						MIC, PCR
Epidemiology	167 (Nguyen, 2016)	Vietnam	2016	Animal	rectal/cloacal swabs Chicken (20), pig (17)	E.coli(37)	37								MIC using Etest,PCR,DNA sequencing.
Epidemiology	168 (Henig, 2019)	USA	2016-17	Human	rectal swabs	E. coli (4)	4	ST410, ST1196(2), ST10	mcr-1 (3, mcr-1.11 (1)	plasmid		IncI2 (3), IncX4 (1)		blaCTX-M	Real-time PCR, sequencing typing,
Epidemiology	169 (Xavier, 2016)	Belgium	2016	Animal	pigs	E.coli (7)	7	ST10 (2), ST100 (2), ST90 (1) and novel STs(2)		integron, In640	pKP81-BE		IncFII	dfrA12,aadA1a and aadA2),sul3,cmlA1	macro broth dilution,PCR,disc diffusion and Etests,MLST
no mcr detected	170 (Buess, 2016)	Switzerland	2016	Animals	feacal swabs of fattening pigs, calves and poultry flocks										Enterobacteriaceae enrichment broth, LB agar (4mg/L), API ID32 Etest strips, broth microdilution, PCR
Epidemiology	171(McGann, 2016)	USA	2016	Human	urine (1)	E.coli (1)	1	ST457 (1)	mcr-1 (1)	pMR0516mcr		IncF18A-:B1		strA, strB, blaCTX-M-55,blaTEM-1B, sul2 ,tet(A), dfrA aac(3)-IVa, aph(4)-Ia, blaCTX-M-14, fosA3, mph(A), floR,	MIC,broth, microdilution,PCR,WGS
Epidemiology	172 (Zhang, 2016)	China	2016	Human	Faeces (3)	E.coli (3)	3	ST40, ST642,ST648	mcr-1 (3)					aadA5,strA,strB,blaCTX-M-15,blaTEM-1B,mph(A),sul1,dfrA17	next-generation Illumina MiSeq sequencing
mcr-1 genomic model	173 (Snesrud, 2016)
Epidemiology	174 (Delgado-Blas, 2016)	Venezuela	2016	Human	Human faecal sample (1)	E.coli (1)	1	human (ST19)	mcr-1 (1)				Incl2	blaNDM-1, blaTEM-1, blaACT-15, blaOXA-1, and blaCTX-M-15, aadA5, aph(3=)-IIa, aacA4, aac(3)-IIa, strA, aadA15, and strB, aac(6=)-Ib-cr and qnrB1, mph(A), erm(B), catB3, catA1, and floR, tet(B), dfrA1, dfrA12, dfrA14, and dfrA17	broth microdilution, PCR and Sanger sequencing,MALDI-TOF MS,MLST
Epidemiology	174	Venezuela	2016	Animal	swine faeces (1)	E.coli (1)	1	swine (novel ST452)	mcr-1(1)				IncI2	aadA1, aph(4)-Ia, aac(3)- VIa, blaCTX-M-2, oqxB, sul1,tet(A), and dfrA14.	broth microdilution, PCR and Sanger sequencing,MALDI-TOF MS,MLST
Epidemiology	175 (Zhao, 2016)	China	2016	Environment	Hospital Sewage	K.pneumoniae (1)		ST313 (1)	mcr-1(1)			ISApl1	IncP-1	aac(3)-Iva,aadA2, aph(3=)-Ia, and aph(4)-I), blaTEM- 135, blaSHV195 va,floR, fosA, oqxA, oqxB,sul2, dfrA12,(tet[A]	ChromAgar orientation agar,microdilution broth method,PCR,Whole genome sequencing,MLST
Epidemiology	176 (Malhotra-Kumar, 2016)	Belgium	2017	Animal	calves (6),piglet (7)	E.coli (13)	13		mcr-1 (13)			SApI1 (1)	IncP (1)	dfrA1,tetA,aadA1, aph(6)-Id or strA, aph(3’’)-Ib/strB),sul1	Microbroth dilution,PCR and Sanger sequencing.
Epidemiology	177 (Elnahriry, 2016)	Egypt	2016	Human	Sputum (1)	E.coli (1)	1	ST1011	mcr-1 (1)	Integron				blaCTX-M-15,dfrA12-orfF-aadA2	PCR andDNAsequencing,Southern hybridization
Epidemiology	178(Carnevali, 2016)	Italy	2016	Human	human (10),	S. enterica	10		mcr-1 (10)						PFGE,MIC, broth microdilution,PCR,Sequencing
Epidemiology	178	Italy	2016	Animal	Poultry (2),Swine (9),pork (4)	S. enterica	15		mcr-1(15)						PFGE,MIC, broth microdilution,PCR,Sequencing
Epidemiology	179 (Vading, 2016)	Sweden	2016	Human	stool (1)	E.coli (1)	1	ST10	mcr-1			IncFIB, IncFIA(HI1), IncX4, IncX1, IncFII		CTX-M-55, aadA1A2, aac(3)-Iid, blaTEM-1B, qnrS1, mefB, cmlA1, sul3, tetA, dfrA12	MIC,PCR
Epidemiology	180 (Anjum, 2016)	Great Britain	2016	Animal	pigs (2)	E.coli (1)	1		mcr-1 (2)			repB(p0111), IncI2	ISApII	aadA2 (2), aac3-Iva (1), aac6-Iaa (1), aph4-Ia (1), strA (2), strB (2), blaTEM-1 (2), blaLAT-1 (1), cml (2), sul2 (2), sul1 (1), dfrA12 (2), tet(A) (2)	broth dilution method,PCR,WGS
Epidemiology	180 (Anjum, 2016)	Great Britain	2016	Animal	pigs (2)	S.typhimurium (1)	1		mcr-1 (2)			repB(p0111), IncI2	ISApII	aadA2 (2), aac3-Iva (1), aac6-Iaa (1), aph4-Ia (1), strA (2), strB (2), blaTEM-1 (2), blaLAT-1 (1), cml (2), sul2 (2), sul1 (1), dfrA12 (2), tet(A) (2)	broth dilution method,PCR,WGS
Epidemiology	181 (Yang, 2016)	China	2016	Animals	Chickens	S. enterica serovar Albany (4)	4	S. enterica serovarT292 (1)	mcr-1 (4)	pSCS23		ISApl1	IncI2	blaCTX-M-55(1),blaCTX-M-14(1),, tetR (1), tetA (1), floR(1)	MIC,PCR, DNA Sequencing,Conjugation experiments and S1-PFGE
Epidemiology	182 (Mohsin, 2016)	India	2016	Human	wound (1)	E.coli(1)	1	New ST	mcr-1 (1)				IncI2	blaCTX-M-15	MIC by broth microdilution, Vitek-2 compact system,real-time PCR,Sequencing,PFGE
Epidemiology	183 (Mediavilla, 2016)	USA	2016	Human	urine (1)	E.coli (1)	1	ST405	mcr-1 (1)				IncX4	blaNDM-5, strA, strB, acc(6')-Ib-cr, blaOXA-1, catB3, floR, arr-3, sul1, sul2 and tetA	16S sequencing,MLST,PCR
Epidemiology	184 (Stoesser, 2016)	Cambodia	2016	Human	faeces (1)	E.coli (1)	1	ST354 (1)	mcr-1 (1)			ISApl1		blaCTX-M-55	PCR,Whole genome sequencing
Epidemiology	185 (Zhang, 2016)	China	2016	Human	Urine(2),Blood (1); cat faeces (2),dog faeces (4)	E.coli(9)	9	ST156(2), ST354(5), ST93(1)	mcr-1(9)	plasmid (9)				blaTEM-1(9),blaCTX-15,(6),blaSHV-12(1),blaCTXM-55(2),fosA3(7),aac(6′)-Ib-cr(5),qepA(1), blaIMP-4 (1)	MIC,PCR,PFGE,MLST,
Epidemiology	186 (Zheng, 2016	China	2016	Human	blood (2)	E.coli (2)	2	ST2373(1), ST131 (1).	mcr-1(2)	Plasmid				blaNDM-1 (2),blaCTX-M-15(2),blaTEM-1(1),acc(6')-1b(1),blaCTX-M-55(1),rmtB	AST,MLST,PFGE,PCR,Sequencing
Epidemiology	187 (Figueiredo, 2016)	Portugal	2016	Animal	swine (2),poultry(1),cattle(1)	S. enterica Typhimurium(4)	4		mcr-1 (2)				IncHI2(2)	CTX-M-1 (1)	MIC,PCR
genetic content: emphasis of spread of mcr-1	188 (Tse, 2015)	Portugal	2011	Animal	meat product	S. Typhimurium	1		mcr-1				IncHI2
Epidemiology	189 (Brennan, 2016)	Europe	2016	Animal	cattle faeces (1)	E.coli (1)	1	ST167	mcr-1 (1)				IncFIA, IncFIB, IncFIC, IncFII, IncH12, IncHI2A, IncQ1	blaTEM-1A, blaTEM-1B, aadA1, aadA2, aadB, aph(3′)-Ia, aac(3)-Iia, strAB, sul1, sul2, sul3, tet(A), tet(B), tet(34), dfrA1, mcr-1, mef(B), catA1, cmlA1, floR, gyrA, parC, pmrB	MIC,PCR
Epidemiology	190 (Payne, 2016)	Canada	2016	Human	urine(1)	E.coli (1)	1	ST3944	mcr-1(1)				IncI2	blaCTX-M-27	colistin Etest,real-time PCR,MLST,Sanger sequencing using MiSeq
Epidemiology	191 (Zhang, 2017)	China	2017	Human	Urine	E.coli (2)	2	,ST10(2)	mcr-1 (1)				IncI2	blaNDM-5, aph (4)-Ia,aac(3)-IVa, aac(6′ )Ib-cr, rmtB, aac(3)-IId,aph(3′ )-Ia,aadA2, blaOXA-1,blaTEM-1B, floR, catB3,arr-3, sul2, sul1, dfrA12, mph(A), strB, strA, qnrS1	MIC,PCR,MLST,WGS
Epidemiology	192 (Yin, 2017)	China	2017	Animal	Faeces of pig(1)	E.coli(1)	1	ST1642.(1)	mcr-3(1)	transposon element, TnAs2,			IncHI2	tet(A),sul1, sul2, sul3,blaOXA-1,arr3,aac(3)-Iva,strA, strB, aadA1, aadA2,floR, cmlA1, catB3,aac(6=)-Ib-cr	MIC,PCR,MALDI-TOF MS)
Epidemiology	193 (Tacao, 2017)	Portugal	2017	Human	urine(1)	E.coli (1)	1	ST744 (1)	mcr-1 (1)				IncX4	blaKPC-3,strA, strB, aacA4, aadA, aadA5,blaTEM-1B, blaOXA-9,tet[A], tet[B]),sul1, sul2),dfrA14, dfrA17).	PCR,Sequencing
Epidemiology	194 (Rodriguez, 2019)	Argentina	2017-2018	Human	clinical isolates	E. coli (10)	10		mcr-1					blaKPC (1)	MALDI-TOF MS, Phoenix 100 ID/AST, broth microdilution, PCR
Epidemiology	195 (Tada, 2017)	Vietnam	2017	Human	pus(1),urine(1)	E.coli (2)	2	ST410(1),ST457(1)	mcr-1 (2)			ISApl1 (2)		aac(3)-IId, aph(3’)-Ia and blaCMY-2,rmtB, aph(3’)-IIa, blaCTX-M-55	microdilution method,sequenced by MiSeq,MLST,PFGE,PCR,Southern hybridization
Epidemiology	196 (Le, 2017)	USA	2017	Human	Blood (1)	E.coli (1)	1	ST58 (1)	mcr-1 (1)			IncX4_1		aadA2, ant(3’’)-Ia, blaCTX-M-14, cmlA1, dfrA12, floR, mcr-1, sul2, sul3, blaTEM-1	Vitek-2, PCR, Whole genome sequencing
Genetic content	197 (Tijet, 2017)	Argentina	2017	Human		E.coli (9)	9	ST641(1),ST1488(1),ST1196(1),ST1049(1),ST410(1),ST615(1),ST602(1),ST641 (1)	MCR-1.5 (3)			ISApI1 (3)	IncI2 (5)	blaCTX-M (1),CTX-M(4)	Etest,MLST,S1-PFGE,PCR
Epidemiology	197	Canada	2017	Human	faeces	E.coli (1)	1	ST6241)	mcr-1 (1)				IncI2(1)	OXA-48- and CTX-M-15-	Etest,MLST,S1-PFGE,PCR
Epidemiology	198 (Carattoll, 2017)	Italy	2017	AnimaL	Faeces of pigs	S. enterica (1)	1	ST34	mcr-4		ColE10,,ColRNAI_34, ColRNAI_36, ColRNAI_38, ColRNAI_46	ColE		bla TEM-1B, strA, strB, sul2, tet(B)	broth microdilution,WGS(Illumina MiSeq ),MLST
Epidemiology	198	Spain	2017	Animal	Faeces of pigs	E.coli (1)	9	ST10 (1)	mcr-4 (9)	Chromosome (1)	I1, I2, FII, FIB, FIC, HI2, Col156, ColRNAI_34, ColE10	ColE		bla TEM-1B, aph(4)-1a, aph(3’)-1c, aac(3)-IVa, aac(3)-IIa, strA, aadA1, floR, catA1, sul2, sul1, tet(B), dfrA1, mph(A), erm(B), mphB	broth microdilution,WGS(Illumina MiSeq ),MLST
Epidemiology	198	Belgium	2017	Animal	Faeces of pigs	E. coli (2)	2	ST10 (1),ST7029(1)	mcr-4 (2)		I1 (2), FII (2), FIB (1), FIC (1), HI2 (1), Col(MG828) (1), ColRNAI_34 (1), ColE10 (2)	ColE		bla TEM-1B (2) , aph4–1a (1), aac(3)-Iva (1), strB (2), aadA1 (2), floR (1), catA1 (1), sul1 (2), sul2 (1), tet(B) (1), tet(A) (1), dfrA1 (2), mph(B) (1), strA (1)	broth microdilution,WGS(Illumina MiSeq ),MLST
Epidemiology	199 (hernandez, 2017)	Spain	2017	Animal	cattle faeces (6)	E.coli (6)	1	ST ST533(1)	mcr-3 (1),mcr-1 (5)				IncHI2 (1) IncI1 (1)	blaCTX-M-55(1),blaTEM-1(1), aac(3)-lid (1), aadA1 (1), aadA2 (1), dfrA1 (1), floR (1), mph (A)_1 (1), mph (A)_2 (1), strA (1), strB (1), sul 1 (1), sul3 (1), tet (A)	microbroth dilution,PCR,WGS (MiSeq (Illumina) ),MLST
Epidemiology	200 (Lltrup, 2017)	Denmark	2017	Human	stool (NS), blood (NS) urine (NS)	Salmonella serovar Typhimurium (10)	10	ST34(10)	mcr-3(10)				IncA/C2 (6), ColRNAI (6),IncFII (1) ,IncHI2A (1), IncHI2 91), IncN (1), TrfA (1), IncFII(pCoo) (1), IncX1 (1), Col(MP18) (1), IncQ1 (3)	aac(3)-Iid(7),blaCTX-M-55(8),blaTEM-1B(9),catA2(5),floR(7),qnrS1(6),strA (10), strB(10),sul2 (9), tet(A)(7),	WGS,ResFinder
Epidemiology	201 (Roer, 2017)	Denmark	2017	Human	blood (1)	E.coli (1)	1	ST131 (1)	mcr-3(1)				IncHI2 (1)	CTX-M-55 (1),QnrS1,aadA1, aadA2, strA, strB ,aac(3)-Iid, aph(3')-Ic ,tet(A),dfrA12,sul3,cmlA1	broth microdilution method, WGS
Epidemiology	202 (Schrauwen, 2017)	Netherlands	2017	Animal	chicken meat(53)	E.coli (32)	51		mcr-1 (53)						broth-micro-dilution,Vitek2,PCR
Epidemiology	202 (Schrauwen, 2017)	Netherlands	2017	Animal	chicken meat(53)	K.pneumoniae (2)	2		mcr-1 (53)						broth-micro-dilution,Vitek2,PCR
Epidemiology	203 (Cui, 2019)	China	2017	Human	Blood (1)	E. coli (1)	1	ST354 (1)	mcr-1.18 (1)	pXDL-MCR-1.18		IncI2		blaCTX-M-14, aadA2, aph(3')-Ia, blaCTX-M-14, oqxA, oqxB, fosA3, dfrA12 and sul1	Vitek-2, 16S rRNA sequencing, broth microdiltuion, PCR, S1-PFGE, conjugation, WGS ((PacBio RS II), MLST
Epidemiology	204 (Dandachi, 2018)	Lebanon	2017	Animal	wild pig feacal samples	E. coli (23)	23		mcr-1 (23)					blaTEM (4), blaSHV(4), blaCTX-M (2)	MacConkey agar plates, MALDI-TOF MS, PCR, disk diffusion method, broth microdilution
Epidemiology	205 (Mukerji, 2019)	Australia	2015-17	Animal	silver gulls feaces swab	E. coli (1)	1	ST345 (1)	mcr-1 (1)						MALDI-TOF MS, disc diffusion, broth microdilution, WGS (Illumina Chemistry), MLST
Epidemiology	206 (He, 2017)	China	2015	Animal	cows	E. coli (1)	1	ST446 (1)	mcr-1 (1)			IncHI2	ISApl1 (1)	blaNDM-5, blaCTX-M-14, blaTEM-1, blaOXA-10, aac(3)-IVa, aph(3')-Ia, aph(4)-Ia, aadA1, aadA2, fosA3, mph(A), floR, cmlA1, arr-2, tet(A), tet(M), sul1, sul2, sul3, dfrA12, dfrA14	MacConkey agar, 16S rDNA sequencing, broth microdilution, conjugation, S1-PFGE, southern hybridization, WGS (Illumina HiSeq)
Epidemiology	207 (Kieffer, 2017)	Portugal	2016	Animals	rectal swabs Pigs	E.coli (≥37)	96	ST10(2), ST23(1), ST38(1), ST46(1), ST101(2), ST156(1), ST6453(1),K.pneumoniae ST45 (1), ST1563(1).	mcr-1 (98)			ISApl1Tn6330(NS)	IncHI2 (52),IncP(37),IncX4(8)	blaTEM-1 (98)	Luria-Bertani broth supplemented with 1 μg/mL colistin,disk-diffusion method ,PCR,MLST,Pulsed-field gel electrophoresis
Epidemiology	207 (Kieffer, 2017)	Portugal	2016	Animals	rectal swabs Pigs	K.peumoniae (2)	2	ST45 (1), ST1563(1).	mcr-1 (98)			ISApl1Tn6330(NS)	IncHI2 (52),IncP(37),IncX4(8)	blaTEM-1 (98)	Luria-Bertani broth supplemented with 1 μg/mL colistin,disk-diffusion method ,PCR,MLST,Pulsed-field gel electrophoresis
Epidemiology	208 (newton-foot, 2017)	South Africa	2017	Human	urine (12), Superficial abdominal swab(2),Sputum (2)	K. pneumoniae(5)	5		mcr-1(15)						colistin Etest® strips,PCR, REP-PCR, Sanger sequencing
Epidemiology	208 (newton-foot, 2017)	South Africa	2017	Human	urine (12), Superficial abdominal swab(2),Sputum (2)	E.coli (10)	10		mcr-1(15)						colistin Etest® strips,PCR, REP-PCR, Sanger sequencing
Detection	209 (Poirel, 2017)	Switzerland	2017												Rapid Polymyxin NP test
Epidemiology	210 (Cui, 2017)	China	2017	Animal	pig fecal sample (26),pork (15), Pig liver (1)	S.Typhimurium (27)	27		mcr-1 (42)			IncHI2(28),IncX4 (14)	insAB (1), Tn6330	tetM (1),blaTEM135(1)., blaCTX-M-14 (2) and fosA3(2)	MIC.PCR,PFGE
Epidemiology	210 (Cui, 2017)	China	2017	Animal	pig fecal sample (26),pork (15), Pig liver (1)	S. Newport(5)	5		mcr-1 (42)			IncHI2(28),IncX4 (14)	insAB (1), Tn6330	tetM (1),blaTEM135(1)., blaCTX-M-14 (2) and fosA3(2)	MIC.PCR,PFGE
Epidemiology	210 (Cui, 2017)	China	2017	Animal	pig fecal sample (26),pork (15), Pig liver (1)	S. Derby (9)	9		mcr-1 (42)			IncHI2(28),IncX4 (14)	insAB (1), Tn6330	tetM (1),blaTEM135(1)., blaCTX-M-14 (2) and fosA3(2)	MIC.PCR,PFGE
Epidemiology	210 (Cui, 2017)	China	2017	Animal	pig fecal sample (26),pork (15), Pig liver (1)	S. Weltevreden (1)	1		mcr-1 (42)			IncHI2(28),IncX4 (14)	insAB (1), Tn6330	tetM (1),blaTEM135(1)., blaCTX-M-14 (2) and fosA3(2)	MIC.PCR,PFGE
Epidemiology	211 (Rossi, 2017)	Brazil	2017	Human	blood(1)	E.coli (1)	1	ST156	mcr-1(1)	pHC891/16mcr		IncX4		aac(6’)Ib-cr and blaTEM1.	Vitek-MS and Vitek-2,broth microdilution,PCR,WGS
Epidemiology	212 (Hannuksela, 2018)	Finland	2016	Human	feacal samples	E. coli (1)	1	ST93	mcr-1			IncX4		blaTEM-1B, blaCMY-2	gradient strip test, broth microdilution,WGS (Illumina MiSeq), in silico PCR,
Epidemiology	213 (Aires, 2017)	Brazil	2017	Human	Urine(1)	K.pneumoniae(1)	1	ST392	mcr-1			IncX4(1)		blaKPC-2	MIC, E-test, microdilution,Vitek 2,WGS,MLST
Epidemiology	214 (Falgenhauer, 2017)	Germany	2017	Human	Wound(1)	E.coli (1)	1	ST362(1)	mcr-1			ISApl1(ISKpn11, ISKpn12, ISAba14, and two copies of IS629;)	IncHI2(1)	blaKPC-2	MIC,PCR,WGS,MLST
Epidemiology	215 (Fernandes, 2017)	Brazil	2017	Environment	Recreational Waters	E.coli	3	ST10(1), ST46 (1),ST1638(1)	mcr-1 (3)				IncX4(3)	blaCTX-8(3, blaCTX-M-1(1)	disc diffusion and broth microdilution methods,E-test,WGS
detection tool	216 (Bell,2019)
Genetic content: History of ISApl-mcr	217 (Poirel, 2017)
Epidemiology	218 (Snesrud, 2017)	Germany	2017	Human	Perirectal (2),Groin (2)	E. coli (2)		ST-617 (4)	mcr-1(4)		Chromosome(1),Plasmids (5)	ISApl1	IncI2 (4)	ant(3_)-Ia (aadA1) (4) , ant(3_)-Ia (aadA2 (4)), blaCTX-M-15 (4), blaTEM-1B (4), blaPSE-1 (blaCARB-2)(4), erm(42 (4)), cmlA1 (4), floR(4), sul3 (4), tet(A) (4), dfrA16(4).	PCR,WGS
Epidemiology	219 (Jorgensen, 2017)	Norway	2017	Environment	seawater(2)	E.coli (2)		ST10 (2)	mcr-1(2)				IncFII (2), IncI1(2), IncFIB(2), Col156(2), IncX4(2),ColRNAI (2)	aadA5 (2), blaCTX-M-1(2), blaTEM-1B(2), dfrA17(2),strA(2), strB(2), sul2(2), tet(B)(2).	MIC,broth microdilution,WGS
Epidemiology	220 (Fukuda, 2017)	Japan	2008-15	Animal	Diseased pigs, healthy pigs	E. coli	82		mcr-1 (37), mcr-3 (10), mcr-5 (35)						agar dilution method, broth microdilution, PCR, direct sequencing
Epidemiology	221 (Belaynehe, 2018)	South Korea	2014/17	Animal	Swine	E. coli (4)	4	ST1, ST3, ST10, ST4398,	mcr-3 (2), mcr-1(2)			IncHI2 (mcr-3 x 1)		aph (3'')-1b, aph (6)-1d, aph(3')-1a, floR, sul2	MacConkey agar, Eosin methylene blue agar, next-generation sequencing, 16S rRNA sequencing, PCR, WGS (PacBio RS II), MLST
Genetic content	222 (Borowiak, 2019)	Germany	2019	Animal	Pig feaces (5), Pork (1), Pig (1), gyro meat (1)	Salmonella enterica Serovar Typhimurium	8	ST34 (8)	mcr-5.1 (8)			ColE-like (2), IncX1 (1),		cmlA1-like (1), sul3 (1), sul2 (8), sul1 (3), tet(A) (4), tet(B) (3), dfrA1-like (5), drfA5 (1), drfA12 (1), blaTEM-1B (8)	PCR screening, WGS, SNP, S1-PFGE, southern blotting, DNA-DNA hybridization
Epidemiology	223 (Liu, 2017)	China	2017	Animals	pork, beef(NS), chicken(NS), shrimp(NS)	E.coli (109)	109	ST10(2),ST641,ST4015(1)	mcr-1(109)			ISApI1(3)	IncHI2 (6),IncX4(8),IncI2(4)	blaCTX-M-14(6),blaCTX-M-55(12),blaCTX-M-65,(1), fosA3(7)	MIC,PCR,MLST, MALDI-TOF MS
Epidemiology	224 (Yang, 2017)	China	2017	Animal	Chicken	E.coli(58)	58	ST10(4),ST48(8),ST616(3),ST77(2),ST361(2),ST648(2),ST542(2),ST5542(1),ST3481(1),ST155(1),ST58(1),ST178(1),ST(215(1),ST617(1),ST6050(1),ST2599(1),ST(761(1),STST101(1),ST5815(1),ST952(1),ST971(1),ST873(1),ST1290,ST1431(1),ST5865(1),ST5879,ST3133(1),ST870,ST3944(1),ST501(1),ST5909(1),ST1642(1),ST2345(1),ST2491(1),ST3044(1),ST117(1),ST744(1)	mcr-1(57),mcr-1.3(1)	pHeN867 (1)		ISApI1(35)	Incl2 (1)	blaCTX-M-9(5),blaCTX-M-1(18)	MIC,PCR,MLST,Sangersequencing
Epidemiology	225 (Kong, 2016)	China	2016	Animal	Swine	E.coli(16)	16	ST114(1),ST167(1),ST410(1),ST90(1),ST4429(1),ST4656(1),ST156(1),ST54(1),ST4463(1),ST3331(1),ST165(1),ST1178(1),ST1437(1),ST2439(1),ST48(1)	mcr-1(16)				IncX4(16)	blaNDM-5(16)	WGS,pulsed-field gel electrophoresis
Epidemiology	226 (Lu, 2017)	China	2017	human	Rectal swab	Salmonella enterica Serovar Typhimurium	1	ST34	MCR-1.6(1)				IncP	strA, aph(3=)-Ia, aph(4)-Ia, aac(3)-IVa, aac(6=)Ib-cr, strB, blaTEM-1B, blaOXA-1, oqxA, oqxB, floR, catB3, cmlA1, arr-3, sul1, sul2, sul3, tet(B), dfrA12,	WGS
Epidemiology	227 (Lu, 2018)	China	2002-16	Human	Blood (2), Pus (1), Urine (5), Sputum (2), Drainage fluid (1), Wound (1)	E. coli (12)	12	ST44 (1), ST2 (2), ST730 (1), ST45 (1), ST48 (1), ST1 (1), ST31 (1), ST632 (1), ST53 (1), ST506 (1)	mcr-1 (12)			IncI1 (3), IncP (1), IncW (1), IncFIB (5)		blaCTX-M-1 (12), blaCTX-M-9 (12), aac(6')-1b-cr (12), qnrA (12), blaTEM-1 (1),	PCR, broth microdilution, hybridization, conjugation, sequencing, S1-PFGE, Southern blot, MLST
no mcr-1	228 (Venditti, 2017)	italy	2017	environment, human, animals	carbepenem	K.pneumoniae(1)	7		mcr-1,mcr-2,mcr-3,mcr-4	Plasmid				carbepenem-resistant enterobacteria(CRE)	plasmid-mediated horizontal gene transfer
detection tool	229 (Chen, 2017)	China	2016-2017	environment	food, animal, water,human faecal samples	E. coli	2035	SZM584, SZM485	mcr-1,					carbepenem-resistant enterobacteria(CRE)	PFGE, PCR
detection tool	229 (Chen, 2017)	China	2016-2017	environment	food, animal, water,human faecal samples	K. pneumoniae		SZM584, SZM485	mcr-1,					carbepenem-resistant enterobacteria(CRE)	PFGE, PCR
Epidemiology	230 (Jones-Dias, 2016)	Porugal	2013-2014	environment	food	E. coli (1)	1	ST1716	mcr-1			IncHI2,IncI1, IncI2,IncQ, IncP,IncY		aadA1y, aph(4)-Ia, blaTEM-1, estX-12, floR, sat2, strA,strB, sul2, tetA	rRNA sequencing, MIC (disc diffusion), PCR, WGS
Epidemiology	231 (Huang, 2017)	China	2017	Animal	Chickens (NS), pigs (NS), cows (NS)	E. coli (182)	182								MIC, PCR, Sequencing, Transformation
detection tool qPCR	232 (Hembach, 2017)	Germany	2017	Environment	Wastewater										DNA extraction, qPCR, Sequencing,
detection tool Real-time PCR	233 (Li, 2017)
Genetic content	234 (Zhao, 2017)	China	2015	Environment	Hospital Sewage	E. coli (9)	9	ST1196 (1), ST7087 (1), ST10 (1), ST48 (1), ST34 (2), ST7086 (1)	mcr-1.1 + mcr 1.7(1), mcr-1.4 (1), mcr-1(4)			IncX4 (3), Incl2 (1), IncHI2 (1), IncN (1), IncP (1)	ISApl1 (1)		CHROMAgar orientation agar, PCR, MIC, gyrB gene Sequencing, cloning, PFGE, conjugation, WGS
Epidemiology	235 (Luo, 2017)	China	2015/16	Environment	Vegetable	E. coli (7)	7	ST795, ST2505, ST69, ST156, ST48, ST206 (2)	mcr-1 (9)	chromosome (2)		IncHI2/ST3(4), IncI2, IncX	ISApl1 (5)(EC)	blaCTX-M-14 (4), blaCTX-M-55 (2), floR (8), fosA3 (5), oqxAB (4), rmtB (1)	MALDI-TOF MS, 16S rRNA sequencing, agar dilution, PCR, sequencing
Epidemiology	235 (Luo, 2017)	China	2015/16	Environment	Vegetable	R. ornithinolytica (2)	2		mcr-1 (9)	chromosome (2)		IncHI2/ST3(4), IncI2, IncX	ISApl1 (5)(EC)	blaCTX-M-14 (4), blaCTX-M-55 (2), floR (8), fosA3 (5), oqxAB (4), rmtB (1)	MALDI-TOF MS, 16S rRNA sequencing, agar dilution, PCR, sequencing
Epidemiology	236 (Borowiak, 2017)	Germany	2008	Animal	Chicken skin (1)	S. Paratyphi B (dTa+) (1)	1	ST28	mcr-1	pSE08-00436-1		IncHI2/IncHI2A/IncQ1			PCR screening, Genome Sequencing
Epidemiology	237 (Gilrane, 2017)	USA	2017	Human	urine	E. coli (1)	1	ST1485	mcr-1	pM160133-p1		IncHI2		aadA2, dfrA12, floR, strA, tet(M), blaTEM-1B, dfrA14, sul2, strB, and tet(A)	Etest, WGS
Genetic content	238 (Lindsey, 2017)	USA	2016	human	human	E. coli (1)	1		mcr-1	pMCR-2-CT		IncX4			WGS
genetic content	239 (Monte, 2017)	Brazil	2016	Animal	chicken meat (2)	E. coli (2)	2	ST1850, ST74	mcr-1			IncX4-type
Epidemiology	240 (Ageevets, 2019)	Russia	2016	Human	Urine (1), throat (1)	E. coli (2)	2	ST156, ST359	mcr-1 (2)			IncX4 (2)	ISApl (2)	blaTEM-1B (2), blaCTX-M-1 (1), mdf(A) (2), tet (B) (1), tet(A) (1), sul1 (1), sul2 (1), dfra17 (1), mph(A) (1)	WGS (Illumina MiSeq), PCR screening,
Detection	241 (Yang, 2017)	China	2014	Environment	Haihe River
Diagnostic tools	242 (Chew, 2017)
no mcr detected	243 (Burgos, 2016)	Ecuador	2014	Animal	Chicken										ERIC-PCR, PFGE, EUMVS2, PCR
Epidemiology	244 (Terveer, 2017)	Netherlands	2014-2015	Human	feacal sample (2)	E. coli (2)	2	ST359	mcr-1		IS10R transposon	IncX4		blaCMY-2, blaTEM-1B, aph(3')-lc, strB, strA, aadA5, tetB, sul1, sul2, dfraA17	Real-time PCR,MIC, MALDI-TOF MS,VITEK2, Sensititre colistin, EUCAST, WGS
Management	245 (Bulman, 2017)
Management	246 (Daly, 2017)
Genetic content: structure, mode of dissementation, mcr-2 evolution	247 (Sun, 2017)
Epidemiology	248 (Nishino, 2017)	Japan	2015	Animal	Chicken (8), pork (1)	E. coli (9)	9	ST5340, ST48, ST1638, ST1011, ST2690, ST297, ST155, ST117, ST10	mcr-1			IncX4(3), IncI2 (6)			MIC, EUCAST, PCR, MLST
Crystal structure	249 (Coates, 2017)
Epidemiology	250 (Kieffer, 2017)	Switzerland	2015	Human	Urine (2)	E. coli (2)	2	ST446, ST164	mcr-1			IncX4, IncHI2	ISApl1 (1)	blaCTX-M-1 (1), blaCTX-M-15	Rapid Polymyxin NP test, MIC, PCR, MLST, PCR-based Clermont, conjugation
Resistance mechanisms	251 (Jayol, 2017)
Epidemiology	252 (Robin, 2017)	France	2017	Human	clinical samples	E. coli (2)	2	ST617, ST773				IncI2 (2)		ST617: blaCTX-M-55, aph(30)-IIa, catA2, folP; ST773: blaCTX-M-27 , strB, aadA5, tetAR, sul1, sul2, dfrA17, folP, mphA, ermB	WGS (Illumina), MLST, broth microdilution
Epidemiology	253 (Macesic, 2017)		2017	Human	blood (1)	E. coli	1	ST117	mcr-1	pKP1749_MCR1		IncX4		blaSHV-12, blaTEM-1B, aph(3’)-IIa, aph(6)-Ic, aadA2, aph(3’)-Ia, strA, strB, sul1, sul2, dfrA12, catA1, mphA, fosA, tet(A)	Etest, PCR, WGS,MLST
Epidemiology	254 (Nordmann, 2016)	Switzerland	2015	Human	blood (2)	E. coli (2)	2		mcr-1			IncFIB (2)		blaTEM-1 (1), blaTEM-52	broth microdilution, PCR, sequencing,
detection tool Real-time PCR	255 (Lekunberri, 2017)		2011/2016	Environment											Real-time PCR
Epidemiology	256 (Ishii, 2017)	Japan	2017	Human	feacal sample	E. coli (1)	1	ST7278	mcr-1.5	pMTY17668-MCR1.5		Incl2	ISApl1	CTX-M-8	WGS, MIC, MLST
Epidemiology	257 (Tada, 2017)	Japan	2017	Human	feacal sample (1)	E. coli (1)	1	ST5702	mcr-1			IncI2		blaSHV-14 blaTEM-1, ampC, aadA1.	MIC, microdilution method, DNA sequencing, plasmid sequencing, Southern hybridization
Epidemiology	258 (Al-Mir, 2019)	Lebanon	2006-19	Human	Stool (3), Urine (2), Semen (1)	E. coli (6)	6	ST1431, ST1011, ST2705	mcr-1			IncX4 (6)		blaCTX-M-15 (2), blaCMY-2 (3)	MacConkey agar, MALDI-TOF MS, broth microdilution, PCR, sequencing, MLST, PFGE,
Epidemiology	259 (Baron, 2017)	Algeria	2017	Human	abdominal drain	E. cloacae (1)	1	ST114	mcr-1					blaTEM-1, blaCTX-M-15	MIC, Etest, real-time qPCR, sequencing, MLST,
no mcr detected	260 (Rimoldi, 2017)	Italy	2012/2014	Human	clinical samples	CRKP (									MIC, VITEK2, Etest, REP-PCR, sequencing, MLST, SNP
no mcr detected	261 (Zurfluh, 2017)	Switzerland	2016	Humans	stool samples
Epidemiology	262 (Zurfluh, 2017)	Switzerland	2016	Humans/Animals	Urine (1), Feaces (3), retail meat turkey (2), retail poultry meat (2)	E.coli	8	ST1251, ST156, ST158, ST1431, ST48 (2), ST117	mcr-1 (8)	plasmid		IncI2 (3), IncX4 (5)	ISApl1-mcr-orf (1), mcr-1-orf (7)	blaCTX-M-64 (1)	API ID 32 E (Identification), MIC, MLST, plasmid sequencing
genetic content: plasmids	263 (Wang, 2017)	China	2015-2016	NS	plasmid bearing reservoirs	E.coli (13)	13		mcr-1	plasmid		IncI2-type (8), IncX4 (4), IncHI2 (1), IncI2/IncFIB (1)		IncHI2: aph(3′)-Ia, oqxAB, and tetR	Genetic deletion,PCR, ERIC-PCR, S1-PFGE, Southern blot hybridization,Genome Sequencing,Dissemination,PFGE
genomic structural diversity in Incl2	264 (Sekizuka, 2017)
genetic content, structure of mcr-5 also included	265 (Borowiak, 2017)	Belgium,Germany,Netherlands	2011-13	environment/animal	Chicken meat (3), poultry (8), environment (3), bacterial culture (1)	Salmonella Paratyphi B dTa+ (15)	15		mcr-5 (13)	pSE13-SA01718	Tn3-family transposon	ColE			PCR, S1-PFGE, Southern blotting, DNA-DNA hybridization, WGS, MLST, Transformation, cloning, MIC
Epidemiology	266 (Freitas-Silva, 2018)	Portugal	2015-16	Animal	Rabbits (3)	E. coli (3)	3	ST206, ST1589, ST1431	mcr-1 (3)			IncHI2/ST2(1), IncHI2/ST4 (2)			broth microdilution, Clermont PCR-based method, MLST, Samger sequencing, S1-PFGE, Southern blotting, Conjugation assays,
Epidemiology	267 (Trung, 2017)	Vietnam	2012-2013	animal,human	Chicken (19), farmers (3),	E.coli (12)	12	ST156 (5), ST10 (5), ST162 (1), ST155 (2), ST93 (1), ST165 (1), ST746 (1), ST2690 (1), ST48 (1), ST1011 (1), ST354 (1), ST1158 (1)	mcr-1	plasmid	IncI2 (2),IncH12 (1),IncH12A/IncHI2 (2)	ISApl1 (18)		tetA (22)	PCR, Etest, WGS
Epidemiology	267 (Trung, 2017)	Vietnam	2012-2013	animal,human	Chicken (19), farmers (3),	Carb-R E.coli (10)	10	ST156 (5), ST10 (5), ST162 (1), ST155 (2), ST93 (1), ST165 (1), ST746 (1), ST2690 (1), ST48 (1), ST1011 (1), ST354 (1), ST1158 (1)	mcr-1	plasmid	IncI2 (2),IncH12 (1),IncH12A/IncHI2 (2)	ISApl1 (18)		tetA (22)	PCR, Etest, WGS
Management	268 (Wang, 2018)
Epidemiology	269 (Zhang, 2017)	China	2017	environment	clinics,hospital	CRE	2	E. coli (2)	mcr-1	plasmid					PFGE, Southern PCR,Hybridization, Vitek2, MALDI-TOF MS, MIC, PCR, sequencing
Epidemiology	270 (Agnoletti, 2017)	Italy	2010-2015	Animal	rabbit feaces	E. coli (50),									MALDI-TOF MS, MIC, PCR
Risk factors and outcomes also included	271 (Hille, 2017)	Germany	2012	environment/animal	feacal swabs (11), boot swabs (15)	E. coli (26)									PCR
Epidemiology	272 (Benito, 2017)	Peninsula	2016	Human	sputum	E. coli	1	ST167	mcri-1	Plasmid		IncX4		blaCTX-M-15, aac(3)-IIa, aph(3′)-Ia, blaCTX-M-15, lnu(F), tet(B), tet(34), aadA1, cmlA1, sul3, aadA2, dfrA12, aadA5, sul1, dfrA17, strA, strB, sul2	MIC, Etest, WGS, MLST
Epidemiology	273 (Roschanski, 2017	Germany	2011-2012	animal	pig farm	E.coli (43)	43	ST1011, ST2509 (2), ST57, ST410 (2), ST448, ST1842, ST2040, ST34, ST2067, ST4398, ST1196, ST540, ST2509	mcr-1			IncX4 (9), IncHI2 (3)		blaCMY-2 (2), blaTEM-1 (12), blaTEM (15), blaCTX-M (15), blaCTX-M-1 (12)	PCR, PFGE, MIC, PCR-based replicon typing, MLST
Epidemiology	274 (Baron, 2017)	Algeria	2017	Human	abdominal drain	E. cloacae (1)	1	ST114	mcr-1					blaTEM-1, blaCTX-M-15	MIC, Etest, real-time qPCR, sequencing, MLST,
Epidemiology	275 (Ji, 2019)	China	2015	Environment	animal feaces, waste water, animal breeding, soil, vegetables, outlet sediment, well water, natural water reservoir, river water, river sediment	E. coli (17)	17	ST10 (4), ST515 (2), ST906 (2), ST20, ST48, ST206, ST542, ST744, ST1434, ST2060	mcr-1 (13), mcr-1.6(4)	Chromosome (3)		IncHI2 (4), IncX4 (2) and IncI2			broth microdilution, PCR, Sanger sequencing, PFGE, S1-PFGE, WGS (Illumina HiSeq), MLST
Epidemiology	276 (Tian, 2020)	China	2015	Human	wound (1)	E. coli (1)	1	ST27	mcr-1					blaNDM-1, fosA3, blaCTX-M-9, blaTEM-1, aac(6')-Ib-cr, sul1	Vitek MS, agar dilution, PCR, MLST, conjugation assays, PCR-based replicon typing, S1-PFGE, Southern blotting
no mcr detected	277 (Swift, 2019)	England	2016	Animal	feacal samples										agar supplemented with colistin, rRNA PCR, sequencing, ERIC-PCR, PCR
Epidemiology	278 (Han, 2020)	Korea	2018	Human	clinical isolates	carbapenem-resistant E. coli (1)	1	ST156	mcr-1.1 (1)	nikA-nikB-mcr-1.1-pap2		IncI2		blaCTX-M-55 gene, blaNDM-1, blaTEM, qepA1, and rmtB genes	MacConkey agar, MALDI-TOF MS, broth microdilution, Sensititire plates, multiplex PCR, sequencing, MLST, PFGE, conjugation assays, PCR-based replicon typing, S1-PFGE, WGS (Illumina MiSeq)
Epidemiology	279 (Nabti, 2019)	Algeria	2015-17	Human	Urine	E. coli	1		mcr-1	chromosome					MALDI-TOF MS, Real-Time PCR, PCR, broth microdilution, conjugation
Epidemiology	280 (Ortega-Paredes, 2019)	Ecuador	2017	Animal	canine feacal samples	E. coli (1)	1		mcr-1					blaCTX-M-65	MALDI-TOF MS, BD Phoenix, PCR, dideoxy sequencing, BOX-PCR,
Epidemiology	281 (Pulss, 2017)	Italy	2015-16	Animal	swine	E. coli (1)	1	ST641	mcr-1			IncX4		blaOXA-181, blaTEM-1B, aph(4)-Ia, aph(3′)-Ia, aadA1, aadA2, aadA5, aac(3)-IVa, armA, qnrS1, floR, cmlA1, sul1, sul3, tet(A), tet(M), dfrA12, dfrA17	Vitek-2, WGS (Illumina MiSeq), MLST, PCR, PFGE, Southern blot hybridisation, conjugation assay
Epidemiology	282 (Tang, 2020)	China	2018	Animal	duck	Salmonella Ngor	1	ST5539, ST2529	mcr-1	pTB501, pTB602		IncHI2			MALDI-TOF MS, slide agglutination assay, broth microdilution, WGS (PacBio RS II), MLST, conjugation assay, S1-PFGE, Southern hybridization
Epidemiology	282 (Tang, 2020)	China	2018	Animal	duck	Salmonella Goldcoast (1)	1	ST5539, ST2529	mcr-1	pTB501, pTB602		IncHI2			MALDI-TOF MS, slide agglutination assay, broth microdilution, WGS (PacBio RS II), MLST, conjugation assay, S1-PFGE, Southern hybridization
Unique: presence of mcr-1 residues in manure	283 (Xia, 2019)	China	2016-17	Animal	swine feedlots										Ultra-high-performance liquid chromatography-tandem mass spectrometry (UHPLC-MS), qPCR, PCR, sequencing
Epidemiology	284 (Conceicao-Neto, 2017)	Brazil	2013-16	Human	rectal swab (2), blood (1)	Carbapenem-Resistant E. coli (3)	3	ST167 (2), ST354 (1)	mcr-1 (3)			IncX4 (3)		blaKPC-2 (2), blaKPC(1), aac(3)-VIa (2), strB (2), aac(6')-Ib-cr (2), aac(6')-Ib (1), aadA(1), aadA1 (2), strA (2), blaTEM-1(2), blaTEM (1), blaOXA(1), blaOXA-1 (2), qnrB2 (2), qnrB(1), qnrS1 (2), catB3 (2), arr-3 (2), sul1 (2), sul2 (2), tet(A) (2), dfrA14 (2)	PCR, sequencing, Vitek-2, broth microdilution, PFGE, MLST, WGS (Illumina MiSeq), S1-PFGE, Southern blot
Epidemiology	285 (Yang, 2019)	Thailand	2019	Animal	blow flies	E. coli (31)	31	ST10(7), ST648(5), ST549(4), ST58(3), ST181(3), ST218(2), ST201(1), ST162(1), ST457(1), ST1244(1), ST2345(1), ST2705(1), ST5487(1)	mcr-1 (49)			IncX4[12(EC)+ 17(KP)], IncHI1A (2), IncHI1B (3), IncHI1A-IncHI1B (1).			PCR screening, WGS, broth microdilution, PFGE, conjugation assays, MLST
Epidemiology	285 (Yang, 2019)	Thailand	2019	Animal	blow flies	K. pneumoniae (17)	17	ST43 (17)	mcr-1 (49)			IncX4[12(EC)+ 17(KP)], IncHI1A (2), IncHI1B (3), IncHI1A-IncHI1B (1).			PCR screening, WGS, broth microdilution, PFGE, conjugation assays, MLST
mechanisms of resistance	286 (Zhang, 2018)
Epidemiology	287 (Song, 2019)	China	2017	Animal	liver tissue samples of broiler chicken	E. coli (75)	75		mcr-1 (75)					71 (blaTEM/blaSHV/blaCTX-M); 59 (aadA/aadC2/aphA3/aacC4); 75(tetA/tetB/tetC/tetD); 57(sul1/sul2/sul3)	Broth microdilution, PCR, sequencing
Epidemiology	288 (Zheng, 2017)	China	2016	Human	fecal culture	E. coli (1)	1	ST206	mcr-1 (1)			IncHI2	ISApl1-mcr-hp-terF	blaNDM-5, blaCTX-M-14, blaTEM-1, strA, strAB, aadA2, aph(4)-Ia, aac(3)-IVa, aph(3')-Ia, oqxA, oqxB, fosA, mphA, floR, cmlA1, tetA, tetM, sul1, sul2, sul3, dfrA1	Broth microdilution, PCR, sequencing, MLST, S1-PFGE, PCR-based replicon typing, southern blot, WGS (Illumina HiSeq)
Genetic content	289 (Gutierrez, 2019)	Chile	2019	Human	urine (1)	E. coli (1)	1	ST4204	mcr-1 (1)			Incl2		blaCTX-M-55, blaKPC-3, sul2, dfrA14, aph(3'')-Ib	WGS, conjugation assay, broth microdilution,
Management	290 (Gao, 2019)
genetic content	291 (Shen, 2019)	China	2017	Animal	biological samples from duck fish inegrated fishery	K. pneumoniae (2)	2	EC: ST648 (3), ST156(3), ST2197 (2), (ST162 (4), ST1582 (1), ST93(5), ST7454 (1), ST410, ST354, ST7157, ST2929, ST226, ST189, ST48 (4), ST7013, ST2179, ST1011 (2), ST744, ST746, ST2216, ST4537, ST4015, ST2936, ST1408, ST196, ST1638, ST2207, ST10 (2), ST155, ST5259, ST165, ST1706	mcr-1 (54)	Chromosome (3), unknown (4)		IncI2 (15), IncX4 (8), Incp0111 (2), IncP (6), IncHI2 (16)	ISApl1 (6 x IncI2, 15 x IncHI2, 2 x IncP)		CHROMagar orientation plates (2mg/l colistin), PCR screening, MALDI-TOF MS, broth microdilution, WGS (Illumina HiSeq), MLST
genetic content	291 (Shen, 2019)	China	2017	Animal	biological samples from duck fish inegrated fishery	E. coli (54)	54	EC: ST648 (3), ST156(3), ST2197 (2), (ST162 (4), ST1582 (1), ST93(5), ST7454 (1), ST410, ST354, ST7157, ST2929, ST226, ST189, ST48 (4), ST7013, ST2179, ST1011 (2), ST744, ST746, ST2216, ST4537, ST4015, ST2936, ST1408, ST196, ST1638, ST2207, ST10 (2), ST155, ST5259, ST165, ST1706	mcr-1 (54)	Chromosome (3), unknown (4)		IncI2 (15), IncX4 (8), Incp0111 (2), IncP (6), IncHI2 (16)	ISApl1 (6 x IncI2, 15 x IncHI2, 2 x IncP)		CHROMagar orientation plates (2mg/l colistin), PCR screening, MALDI-TOF MS, broth microdilution, WGS (Illumina HiSeq), MLST
Epidemiology	292 (Arabaci, 2019)	Turkey	2007-2009	Human	Urine (2), blood (1)	Carb-R K. pneumoniae (3)	3		mcr- 1 (3)					blaOXA-48 (3), blaOXA-51 (2),	Phoenix, broth microdilution, PCR
genetic content	293 (Borjesson, 2019)	Sweden	2017-18	Animal	Horse	ESBL-producing Enterobacteriacea (30)	30		mcr-9 (30)			IncHI2/IncHI2A			WGS (Illumina MiSeq), MLST, cgMLST, pMLST,
Epidemiology	293	Sweden	2017-18	Animal	Horse	C. freundii	1	ST233	mcr-9			IncHI2/IncHI2A		aac(6')-Ib,aadA2, aph(3')-Ia, aph(3”)-Ib, blaCMY-82, catA2, dfrA19, qnrB10, tetD
Epidemiology	293	Sweden	2017-18	Animal	Horse	E. coli (10)	10	ST9329 (2), ST1861 (3), ST2557 (1), ST1252 (1), ST1423 (2), ST4398	mcr-9 (10)			IncHI2/IncHI2A		aac(6')-Ib (5), aadA1 (3), aadA2 (8), ant(3'')-Ia (1), aph(3')-Ia (10) , aph(3”)-Ib (6), catA2 (4), dfrA19 (9), drfA1 (3), mdfA (8), tetD (2), qnrB2 (3)
Epidemiology	293	Sweden	2017-18	Animal	Horse	E. cloacae (15)	15	ST113 (4), ST116 (6), ST1021 (1), ST254, ST88S, ST51, ST102	mcr-9 (15)			IncHI2/IncHI2A		aac(6')-Ib (8), aac(6')-Id (5), aac(3')IIa (1), aadA1 (4), aadA2 (10),ant (3'')-Ia (2), aph(3')-Ia (13), aph(3”)-Ib (14), blaACT (15), blaSCO-1 (1), catA2 (7), dfrA8 (1), dfrA19 (12), fosA (13), tetD (6), qnrA1 (1)
Epidemiology	293	Sweden	2017-18	Animal	Horse	K. oxytoca (4)	4	ST238, ST37 (2), ST2	mcr-9 (4)			IncHI2/IncHI2A		aac(6')-Ib (3), aadA2 (4), ant(3”)-Ia (1), aph(3')-Ia (4), aph(3')-Ib (3), blaOXY (4), catA2 4), dfrA19 (4), qnrB2 (1), tetD (4)
genetic content	294 (Pires, 2017)	Switzerland	2015/16	Human	Stool sample	Col-R E. coli (1)	4		mcr-1			IncX4			MALDI-TOF MS, Sensititre, PCR, sequencing, WGS (MinION), MLST, PBRT, conjugation assays
detection	295 (Thiry, 2019)
Epidemiology	296 (Torpdajl, 2016)	Denmark	2014-15	Human	clinical isolates	Salmonella enterica Serovar Typhimurium	4	ST34 (2), ST19 (2)	mcr-1			IncI2 (1), IncX4 (3)		aac(3)-Iid (1), blaCTX-M-55 (1), catA (1), qnrS1 (1), aadA1 (2), aadA2 (2), blaTEM-1B (4), cmlA1 (2), dfrA12 (2), strA (4), strB (4), sul2 (2), sul3 (2), tet(B) (4)	WGS (Illumina)
genetic content	297 (Wang, 2017)	China	2012	Animal	Chicken carcasse	Salmonella enterica serovar Indiana	1	ST4	mcr-1 (1)			IncI2-type (1)	ISApl1-mcr1	armA, aadA5, aac(6′)-Ib-cr, aac(3)-IVa, aph(4)-Ia, arr-3, blaTEM-1B, blaOXA-1, blaCTX-M-65, catB3, dfrA17, fosA, floR, strB, strA, sul1, sul2, sul2, tet(A), oqxA, oqxB, aph(3′)-IIa, mph(A)	API 20E (ID), PCR, sequencing, conjugation assays, S1-PFGE, broth dilution, disk diffusion, WGS (PacBio)
Structural	298 (Wang, 2018)
Risk factors	299 (Atterby, 2019)	Cambodia	2011	Animals/Humans	Feacal samples	E. coli (3)	11		mcr-1 like (7), mcr-3 like (4)					blaCMY-2 (3), blaCTX-M-14 (7), blaTEM (10), blaSHV (1), blaCTX-M-55	PCR
Epidemiology	300 (Ahmed, 2019)	Egypt	2017-18	Animals	wild pig feacal samples	E. coli (14)	14		mcr-1 (17), mcr-2 (7)						eosin methylene blue agar, multiplex PCR,
Epidemiology	300 (Ahmed, 2019)	Egypt	2017-18	Animals	wild pig feacal samples	K. pneumoniae (8)	8		mcr-1 (17), mcr-2 (7)						eosin methylene blue agar, multiplex PCR,
Epidemiology	301 (Lin, 2019)	Taiwan	2015	Human	Urine	E. coli (1)	1	ST617	mcr-1 (1)	p5CRE51-MCR-1		IncI2-type (1)		blaNDM-9, blaCTX-M-65, aadA2, dfrA12, floR, fosA, sul1	MALDI-TOF MS, Phoenix, PCR, WGS (PacBio)
Genomic insights.	302 (Aeksiri, 2019)	Thailand	2017	Animal	clocal swabs of wildbirds	E. coli (1)	1	ST101	mcr-1	pEC2-4		IncHI1A	ISApl1 (1)	blaTEM-1B, qnrS1, tetA, tetB, mdfA, mefB, sul3	multiplex PCR, conjugation assays, disk diffusion assay, Vitek-2, WGS (Illumina HiSeq), MLST
Genomic insights + HEAVY epidemiology	303(Lu, 2019)	China	2006-16	Human	feacal samples	S. Wandsworth (1)	1		mcr-1			IncI2 (8), IncHI2 (24), IncX4 (5)			PCR, broth microdilution, WGS (Illumina HiSeq), MLST, conjugation assay
Genomic insights + HEAVY epidemiology	303(Lu, 2019)	China	2006-16	Human	feacal samples	S. Enteritidis (1)	35		mcr-1			IncI2 (8), IncHI2 (24), IncX4 (5)			PCR, broth microdilution, WGS (Illumina HiSeq), MLST, conjugation assay
Genomic insights + HEAVY epidemiology	303(Lu, 2019)	China	2006-16	Human	feacal samples	S. Typhimurium (35)	37		mcr-1 (35)			IncI2 (8), IncHI2 (24), IncX4 (5)			PCR, broth microdilution, WGS (Illumina HiSeq), MLST, conjugation assay
Epidemiology	304 (Ghafur, 2018)	India	2018	Animal/Environment	mutton (1), poultry meat (2)	E. coli (3)	3	ST50 (1)	mcr-1 (3)			IncHI2/HI2A	ISApl1 (1)	aadA1, aadA2, aph(6)-ld, aph(3'')-lb, blaTEM-1B, qnrS1, tetA, dfrA14, dfrA15, floR, sul3	broth microdilution, disk diffusion method, multiplex PCR, sequencing, WGS, MLST
Epidemiology	305 (Vounba, 2019)	Canada	2011-2012	Animal	fecal samples (healthy broiler farms)		0								MHA (2mg/L Col), broth microdilution, PCR,
Epidemiology	305	Senegal	2011	Animal	fecal samples (clinically healthy chickens)		0
Epidemiology	305	Vietman	2011	Animal	fecal samples (healthy chicken farms)	E. coli (11)	11							blaTEM (11), blaCTX-M (10), blaOXA-1 (1), blaCMY-2 (1)
Epidemiology	306 (Shen, 2018)	China	2016-17	Environment	public transportation surface samples	E. coli (23)	23	EC: ST2253 (7), ST101 (6), ST10 complex (ST10+ST48=4), and ST189(2), ST58, ST744, ST1249, ST7122	mcr-1			IncX4 (4), IncI2 (5), untyped (3), IncHI2 (5)			PCR, PBRT, broth microdilution S1-PFGE, Southern blotting, WGS
Epidemiology	306 (Shen, 2018)	China	2016-17	Environment	public transportation surface samples	K. pneumoniae (3)	3	EC: ST2253 (7), ST101 (6), ST10 complex (ST10+ST48=4), and ST189(2), ST58, ST744, ST1249, ST7122	mcr-1			IncX4 (4), IncI2 (5), untyped (3), IncHI2 (5)			PCR, PBRT, broth microdilution S1-PFGE, Southern blotting, WGS
Epidemiology	307 (Clemente, 2019)	Portugal	2010-15	Animals	cecum samples: bovine, swine, poultry	E. coli (97)	97		mcr-1 (99), mcr-1.9 (1)						agar dilution method, broth dilutions, multiplex PCR, sequencing,
Epidemiology	307 (Clemente, 2019)	Portugal	2010-15	Animals	cecum samples: bovine, swine, poultry	S. enterica (3)	3		mcr-1 (99), mcr-1.9 (1)						agar dilution method, broth dilutions, multiplex PCR, sequencing,
Epidemiology	308 (Wang, 2019)	China	2016	Animals	pigs: anal swab (1), sewage (2), anal swabs (25), soil (4)	K. pneumoniae (1)	1	mcr-3: ST1437, ST101, ST7601, ST10	mcr-1 (28), mcr-3.1 (2), mcr-3.5 (3)			mcr-3.1: IncHI2 (2), mcr-3.5: IncP-1 (3), mcr-1.1: IncX4(4)			MALDI-TOF MS, PCR, 16S rDNA sequencing, multiplex PCR, WGS (illumina HiSeq),MLST, PBRT, s1-PFGE, conjugation assays
Epidemiology	308 (Wang, 2019)	China	2016	Animals	pigs: anal swab (1), sewage (2), anal swabs (25), soil (4)	Kluyvera ascorbata (1)	1	mcr-3: ST1437, ST101, ST7601, ST10	mcr-1 (28), mcr-3.1 (2), mcr-3.5 (3)			mcr-3.1: IncHI2 (2), mcr-3.5: IncP-1 (3), mcr-1.1: IncX4(4)			MALDI-TOF MS, PCR, 16S rDNA sequencing, multiplex PCR, WGS (illumina HiSeq),MLST, PBRT, s1-PFGE, conjugation assays
Epidemiology	308 (Wang, 2019)	China	2016	Animals	pigs: anal swab (1), sewage (2), anal swabs (25), soil (4)	E. cloacae (1)	1	mcr-3: ST1437, ST101, ST7601, ST10	mcr-1 (28), mcr-3.1 (2), mcr-3.5 (3)			mcr-3.1: IncHI2 (2), mcr-3.5: IncP-1 (3), mcr-1.1: IncX4(4)			MALDI-TOF MS, PCR, 16S rDNA sequencing, multiplex PCR, WGS (illumina HiSeq),MLST, PBRT, s1-PFGE, conjugation assays
Epidemiology	308 (Wang, 2019)	China	2016	Animals	pigs: anal swab (1), sewage (2), anal swabs (25), soil (4)	E. coli (25)	25	mcr-3: ST1437, ST101, ST7601, ST10	mcr-1 (28), mcr-3.1 (2), mcr-3.5 (3)			mcr-3.1: IncHI2 (2), mcr-3.5: IncP-1 (3), mcr-1.1: IncX4(4)			MALDI-TOF MS, PCR, 16S rDNA sequencing, multiplex PCR, WGS (illumina HiSeq),MLST, PBRT, s1-PFGE, conjugation assays
Epidemiology	309 (Janssen, 2020)	Netherlands	2018-19	Humans	clinical isolates	E. coli (1)	1	ST138	mcr-1.1			IncI2		blaCTX-M-1, mdfA, mphA, floR, sul1, tetA, dfrA5	broth microdilution, WGS (Illumina NextSeq), MLST, PCR, sanger sequencing,
Genome content: mcr-9 history	310 (Chavda, 2019)	USA	2018	Human	Throat	Enterobacter hormaechei	1		mcr-9			IncHI2	IS903, IS1	fosA, blaACT-7, aadA24, aadA2, sul1, dfrA1, dfrA16, blaVIM-4, blaCTX-M-9, qnrA1	gram staining, MALDI-TOF MS, WGS (Illumina NextSeq, MiniON), broth microdilution, BioFire system, MLST,
Resistance mechanisms	311 (Moosavian, 2020)	Iran	2017	Human	blood, urine, wounds	E. coli	8		mcr-1						BD Phoenix, 16S rRNA gene sequencing, disk diffusion,E-test,PCR, sequencing,
Genome content: mcr-9 expression and mode of resistance	312 (Kieffer,2019)														agar dilution method, rapid polymyxin NP test, broth microdilution, WGS (Illumina NextSeq), plasmid based replicon typing (PBRT), LPS modification, cloning, overexpression of mcr-9, colistin induction assays, mRNA extraction, RT-qPCR
Factors associated with prevelance of mcr-1 carriage	313 (Shen, 2018)	China	2016	Humans	Stool samples	E. coli	774	ST10 (46), ST48, ST206, ST93, ST101, ST1684, ST216, ST410 (5), ST155 (9), ST189 (5), ST58 (5) >> 135MLST clades				IncX4 (83), IncI2 (60), IncHI2 (23), IncP(8), IncY (8), IncF (1)			MacConkey agar (2mg/L Col), PCR, MALDI-TOF MS,broth microdilution, WGS (Illumina HiSeq,
Epidemiology	314 (Martino, 2019)	Argentina	2014	Humans	Blood (1)	E. coli	1					IncI2		blaNDM-1	MALDI-TOF MS, PCR, conjugation assays, S1-PFGE,
Genetic characterisation	315 (Carroll, 2019)	USA	2010	Humans	clinical isolate	S. Typhimurium	1
Genomic	316 (Yang, 2018)	China	2010/2015	Animals	Chicken organs, digestive tract and feacal swabs	K. pnuemoniae	7	ST15 (1)	mcr-7.1			IncI2		blaSHV-28, oqxAB, fosA, blaCTX-M-55, apha(3')-Ia	BD Diagnositics, disc diffusion, broth microdilution, PCR, WGS (Illumina HiSeq), conjugation assay
Detection tools	317 (Rebelo, 2018
Epidemiology	318 (Gogry, 2019)	India	2018	Enivronment	sewage water samples	E. coli	2		mcr-1 (2)					blaCTX-M, blaTEM, blaSHV	Luria agar (2ug/L Col), PCR, sequencing, 16S rRNA sequencing,
Epidemiology	319 (Oh, 2020)	South Korea	2018	Environment	Fresh vegetables: lettuce	E. coli	1	ST10	mcr-1					blaTEM01, blaCTX-M-55	MacConkey agar (2mg/L Col), MALDI-TOF MS, broth microdilution, disk diffusion agar, MLST
Epidemiology	319	South Korea	2018	Animal	Pigs (3), chicken (2) > feacal swabs	E. coli	6	St5229 (2), ST898, ST6706, ST2705,	mcr-1					blaTEM-1 (5), blaCTX-M-1 (1), blaCTX-M-55
Epidemiology	320 (Wang, 2018)	China	2012-13; 2014-16	Human	clinical Carb-RE isolates	E. coli	13		mcr-1 (13)					blaNDM-5 (1)	agar dilution, broth microdiltuion, PCR, MLST
Epidemiology	321 (Sun, 2018)	China	2017	Human	stool samples	E. coli (1)	37		mcr-1 (29), mcr-3 (8)					blaTEM-1, blaCTX-M-55, blaCTX-M-14	PCR screening, MALDI-TOF MS, broth microdilution, MLST, WGS (Illumina HiSeq)
Epidemiology	322 (Nukui, 2019)	Japan	2018	Human	sputum	E. coli	1	ST167	mcr-1			IncHI2-type		aph(4)-Ia, aph(3')-Ia, blaCTX-M-14, blaNDM-5, blaOXA-10, aac(6')-Ib-cr, fosA3, mphA, arr-6, sul1, sul2, tet(A), dfrA14, dfrA27	MicroScan, broth microdilution, WGS (Illumina MiSeq), MLST
Management	323 (Zhou, 2019)
Epidemiology	324 (Mariani, 2020)	Italy	2012-18	Human	blood samples	Col-R E. coli	11	ST1914, ST10 (3), ST410 (2), ST23, ST453, ST617, ST95, ST648, ST131, ST3941, ST1851	mcr-1						Phoenix, MALDI-TOF MS, broth microdilution, PCR, MLST
Epidemiology	325 (Saidani, 2019)	Tunisia	2016-18	Animal	camel faecal swabs	E. coli	1	ST162	mcr-1			IncHI2		blaCTX-M-1	disk diffusion, ColiSpot test, broth microdilution, PCR, MLST, PBRT, Southern blot
Epidemiology	326 (Hassen, 2019)	Tunisia	2017-18	Animal	Bovine feacal samples	E. coli	4	ST1642 (3), ST10						intI1 (4), tetA (4), sul1 (4), cmlA (1), sul3 (1), dfrA1 (1), aadA1 (1)	disk diffusion, broth microdilution, PCR, MLST
Epidemiology	327 (Monte, 2019)	USA	2014/16	Human	clinical human stool	S. enterica	1	ST3	mcr-3.1			IncHI2		blaOXA-1, aac(6')-Ib-cr, arr-3	broth microdilution, WGS (Illumina MiSeq), MLST,
Risk factors	328 (Teo, 2019)	Singapore	2012/16	Human	clinical isolates	polymyxin-R CRE	2								Vitek, PCR, WGS, MLST,
Mechanisms	329 (Chavda, 2018)	China	2013	Human	sputum	E. cloacae	1	ST84	mcr-4.3			ColE		blaNDM-1, blaCTX-M-9, ampC, aadA2, ant(2'')-Ia, qnrA, catA1, sul1, dfrA16	Vitek-2, broth microdilution, WGS (illumina, NextSeq), MLST,
Structural	330 (Li, 2019)
Mechanisms	331 (Giordano, 2019)
Epidemiology
Mechanisms	333 (Nang, 2018)
mcr gene content	334 (Rumi, 2019)	Argentina	2014	Animal	Dog urine sample	E. coli	1	ST770	mcr-1.1			IncI2		blaCTX-M-2, aadA1, ant(2''')-Ia, sul1, mphB, catA1	MALDI-TOF MS, disk diffusion, broth microdilution, PCR, sequencing, WGS (Illumina, NextSeq), MLST, conjugation assay
Epidemiology	335 (Zheng, 2019)	China	2016	Animal	Fecal isolates from farms (animals and humans)	E. coli	5	ST101, ST5044 (2), ST8739, ST3897	mcr-1 (4), mcr-1.12 (1)			IncI2, InHI2 (1),	ISApl1	blaCTX-M-14 (4), blaCTX-M-55 (1), blaTEM-1	agar dilution method, PFGE, MLST, Southern blotting, multiplex PCR, WGS (Illumina, PacBio)
Epidemiology	336 (Hassen, 2020)	Tunisia	2018	Animal	Feacal samples from healthy broiler	E. coli	52	ST57 (8), ST69(10), ST162 (3), ST2220 (3), ST10 (3), ST5686 (1), ST398 (1), ST5416 (2), ST117 (2)	mcr-1 (52)			IncI2, IncFIB, IncP		blaCTX-M-1 (52), blaTEM-1B	MALDI-TOF MS, disk diffusion, broth microdilution, PCR, PFGE, MLST
Epidemiology	337 (Gelbicova, 2019)	ALL	2018	Animal	orifinally packaged raw meat and liver	E. coli (54)	54	EC: ST162 (3), ST156 (2), ST58 (3), ST1196 (2), ST7973 (2), ST1589 (2), ST410 (2), ST744 (5), ST10 (5), ST93 (4), ST7233 (2), ST1011 (3), ST354 (2)	mcr-1			IncX4, IncHI2, IncI2		blaCTX-M-1 (4), blaCTX-M-15 (2), blaCTX-M-14 (1), blaSHV-12 (3), aac(6')-Ib-cr (4), qnrB19 (8), qnrB2 (1), qnrS1 (10), oqxA (8), oqxB (8)	PCR, MALDI-TOF MS, broth microdiltuion, PFGE, WGS (Illumina HiSeq), MLST, conjugation assay
Epidemiology	337 (Gelbicova, 2019)	ALL	2018	Animal	orifinally packaged raw meat and liver	K. pnuemoniae (6)	6	KP: ST659 (2), ST147 (2)	mcr-1			IncX4, IncHI2, IncI2		blaCTX-M-1 (4), blaCTX-M-15 (2), blaCTX-M-14 (1), blaSHV-12 (3), aac(6')-Ib-cr (4), qnrB19 (8), qnrB2 (1), qnrS1 (10), oqxA (8), oqxB (8)	PCR, MALDI-TOF MS, broth microdiltuion, PFGE, WGS (Illumina HiSeq), MLST, conjugation assay
Epidemiology	337 (Gelbicova, 2019)	ALL	2018	Animal	orifinally packaged raw meat and liver	C. braakii (1)	1		mcr-1			IncX4, IncHI2, IncI2		blaCTX-M-1 (4), blaCTX-M-15 (2), blaCTX-M-14 (1), blaSHV-12 (3), aac(6')-Ib-cr (4), qnrB19 (8), qnrB2 (1), qnrS1 (10), oqxA (8), oqxB (8)	PCR, MALDI-TOF MS, broth microdiltuion, PFGE, WGS (Illumina HiSeq), MLST, conjugation assay
Epidemiology	337 (Gelbicova, 2019)	Poland	2018	Animal	Turkey meat and liver (6)	E. coli (23)	23
Epidemiology	337 (Gelbicova, 2019)	China	2018	Animal	forzen rabbit meat (2)	E. coli (3)	3
Epidemiology	337 (Gelbicova, 2019)	China	2018	Animal	forzen rabbit meat (2)	C. braakii (1)	1
Epidemiology	337 (Gelbicova, 2019)	Czechia	2018	Animal	Turkey meat and liver (3), frozen turkey liver (1)	E. coli (7)	7
Epidemiology	337 (Gelbicova, 2019)	Czechia	2018	Animal	Turkey meat and liver (3), frozen turkey liver (1)	K. pneumoniae (3)	3
Epidemiology	337 (Gelbicova, 2019)	Brazil	2018	Animal	frozen turkey liver (1), turkey meat and liver (4)	E. coli (12)	12
Epidemiology	337 (Gelbicova, 2019)	Brazil	2018	Animal	frozen turkey liver (1), turkey meat and liver (4)	K. pneumoniae (3)	3
Epidemiology	337 (Gelbicova, 2019)	Germany	2018	Animal	Turkey meat and liver (3)	E. coli (9)
Genome content: mcr-3	338 (Li, 2018)														stain and plasmid construction, expression and purification of mcr-1 and mcr-3, isolation and mass spectrometry of lipid A
Epidemiology	339 (Yang, 2019)	China	2018	Animal	feacal samples of pig	klebsiella quasipneumoniae (20)	21		mcr-1 (20), mcr-8.2 (1)	plasmid			ISEcl1, ISKpn26		MacConkey agar (2mg/L Col), PCR, 16S rDNA sequencing, broth microdilution, conjugation assay, WGS (Illumina), S1-PFGE
genome content	340 (Sacramento, 2018)	Brazil
Epidemiology	341 (Chen, 2018)	China	2016	Animal	nasal and anal swabs - healthy pigs				mcr-4 (642), mcr-5(514)						Real-time PCR,
Epidemiology	341			Animal	oropharyngeal and clocal samples - poultry				mcr-4 (385), mcr-5 (187)
Epidemiology	342 (Moosavian, 2019)	Iran	2017	Human	Urine samples	K. pneumoniae	8								Etest, PCR, ERIC-PCR,
Epidemiology	342 (Moosavian, 2019)	Iran	2017	Human	Urine samples	E. coli									Etest, PCR, ERIC-PCR,
Genome content	343 (Liu, 2018)	China	2015	Animal	feacal samples										disk diffusion, broth microdilution, cojugation assay, WGS (Illumina MiSeq)
Epidemiology	344 (Budel, 2019)	Tanzania	2018	Human	rectal swab	E. coli	11	ST46 (4)	mcr-1.1 (5), mcr-1 (4)			IncX4 (1)		blaCTX-M-1-like	ChromAgar orientation plates, MALDI-TOF MS, Sensititre, microarray, PCR, MLST
Epidemiology	345 (Tong, 2018)	China	2016-2017	Animal	feacal samples	E. coli (152)	457								PCR, 16S rRNA, agar dilutions,
Genome content	346 (Zheng, 2019)	China	2016	Animal	fresh faecal samples (Cows)	ESBL-E. coli	3		mcr-1 (3)	Chromosome (2)		IncI2 (1)			MALDI-TOF MS, Vitek2, broth microdilution, PCR, sequencing, WGS (Illumins HiSeq), S1 PFGE, conjugation assay,
Management	347 (Freire, 2019)
Genome content: fitness cost of mcr plasmid	348 (Ma, 2018)	China	2017	Environment	water sewage	E. coli	1		mcr-1			IncHI2			WGS (HiSeq X10 platform, MiniON sequencer), plasmid stability test, fitness cost determination
Mechanisms	349 (Zhang, 2019)
Virulence + Genomic content	350 (Hayashi, 2019)	Japan	2018	Environment	wastewater influents	E. coli	7	ST131, ST871, ST767, ST10, ST135, ST457, ST453				IncI2 (2), IncX4 (5)		mdfA (7), mef (B) (1), blaTEM-1 (2), catA1 (1), tetB (1), tetA (1), tetM (1), aadA1 (1), aadA2 (1), cmlA1 (1), dfrA12 (1), dfrA5 (1), aph(3')-Ia, dfrA17 (1)	ChromAgar ECC agar, MALDI-TOF MS, PCR, transformation assays, MLST, WGS (Illumina HiSeq)
Epidemiology	351 (Huang, 2016)	Belgium	2012	Human	clinical samples	E. coli	1		mcr-1	plasmid				blaOXA-48	disk diffusion, broth microdilution, end-point PCR, rep-PCR
Genome content: mcr-10	352 (Wang, 2020)	China	2016	Human	clinical samples	Enterobacter roggenkampii			mcr-10					blaMIR-5, fosA	broth microdilution, WGS (Illumina HiSeq X10, MiniON sequencer), mcr-10 cloning, structure comparisons of mcr-10, mcr-9 and mcr-B
no-mcr detected	353 (Mavrici, 2017)	USA		Environment	lifestock, wildlife, leaft vegetables
Epidemiology	354 (Jin, 2018)	china	2016	Environment	tertiary hospital sewage samples	E. coli	9	ST10, ST349, ST2016, ST410, ST101, ST6756, ST7122 (2)	mcr-1			IncX4 (3)		blaCTX-M_65 (1), blaSHV-12 (6), blaCTX-M-14 (7), blaCTX-M-15 (1), blaCTX-M-3 (2), blaTEM-1 (11)	eosin-methylene blue agar, MALDI-TOF MS, agar diffusion method, PCR, MLST, conjugation assay, S1-PFGE, Southern blotting
Epidemiology	355 (Zhuge, 2019)	China	2015-2017	Animal	liver, blood and brain samples (chickens and ducks with avain colibacillosis)	E. coli	172		mcr-1.1 (170), mcr-1.3 (1), mcr-1.7 (1)						eosin-methylene blue agar, 16S rRNA sequencing, PCR, sequencing, disk diffusion, MLST
Epidemiology	356 (Li, 2018)		2016-2017	Animal	rectal swabs (diseased and healthy pigs)	E. coli	78	ST10, ST48, ST410, ST155, ST602, ST131, ST68, ST501 ST2732, ST117, ST302, ST2085	mcr-1 (78)			IncX4, IncI2		blaOXA-1 (35), blaOXA-2 (1), blaOXA-10 (1), blaCTX-M (133), blaCMY-2 (30), blaCMY-6 (9), blaFOX (4), blaDHA-1 (5), blaTEM (56), strA, strB, aph(3')-Ia, aac(3)-Iid, aac(3)-Iva, fosA, floR, cmlA, catA1, catB, sul1, sul2, sul3, dfrA, tetA, tetB,tetC, oqxA, oqxB, qnrS, qepA, qnrA, aac (6')-Ib-cr	broth microdilution, PCR,
Management	357 (Dong, 2019)
detection tool : duodenscope	358 (Shenoy,2019)	USA
Epidemiology	359 (Lai, 2018)	Taiwan	2017	Human	blood and stool samples	E. coli (6)	6	EC: ST1196, ST361, ST69(2), ST1463, ST1011							broth microdilution, Sensititre, PCR, sequencing, arbitrarily primed PCR (APPCR), PFGE, MLST
Epidemiology	359 (Lai, 2018)	Taiwan	2017	Human	blood and stool samples	Salmonella spp. (3)	3								broth microdilution, Sensititre, PCR, sequencing, arbitrarily primed PCR (APPCR), PFGE, MLST
Epidemiology	359 (Lai, 2018)	Taiwan	2017	Human	blood and stool samples	K. pneumoniae (3	3	ST11(2), ST1835							broth microdilution, Sensititre, PCR, sequencing, arbitrarily primed PCR (APPCR), PFGE, MLST
Epidemiology	359	Taiwan	2017	Animal	rectal swabs, mesenteric lymph nodes, livers and spleen (pigs)	E. coli (12)	12								broth microdilution, Sensititre, PCR, sequencing, arbitrarily primed PCR (APPCR), PFGE, MLST
Genome content: mcr-3 evolution, co-existence of mcr-1 and mcr-3	360 (Liu, 2017)	China	2017	Human	abdominal abscess	E. coli	1	ST206	mcr-1, mcr-3.5	transposon: ISApl1 (mcr-1)		IncP (mcr-3), IncHI2 (mcr-1)		blaNDM-5, aac(3)-Iva, aadA1, aadA2, aadA5, aph(3')-Ia, aph(4)-Ia, blaCTX-M-14, blaTEM-106, fosA, catA2, cmlA1, floR, oqxAB. tetA, sul1, sul2, sul3, dfrA17	broth microdilution, WGS (Illumina, HiSeq X10), PCR, Sanger sequencing, conjugation assay, PBRT
Structural	361 (Stogios, 2018)
Virulence	362 (Forde, 2018)	Qatar		Human	subarachnoid hemorrhage	E. coli	1	ST95							real-time PCR, Vitek-2, broth microdilution, WGS (PacBio), MLST, serotyping,
Epidemiology	363 (Li, 2019)	China	2016	Animal	pig feaces	E. coli	6	ST206 (1)	mcr-1 (6), mcr-3 (5), mcr-3.19 (1)	pCP53-mcr1_3	Tn6330 (mcr-1)	hybrid plasmid	ISKpn40, TnAs2, IS26, ISApl1 > mcr-3	strA, strB, erm(B), mph(A), bleO, aac(3)-IId, aph(3)-Ia, mef(B), sul3, aadA1, cmlA, aadA2, dfrA12	Vitek-2, 16S rDNA sequencing, PCR, sequencing, filter mating assays, S1-PFGE, sanger sequencing,
Detection tool	364 (Li, 2018)
detection	365 (Jayol, 2017)														MALDI-TOF MS, broth microdilution, BD Phoenix, Rapid Polymyxin NP test, PCR,
Epidemiology	366 (Liu, 2019)	China	2015-17	Animal	feacal samples (chicken)	E. coli	140	ST224 (2), ST710, ST2599, ST117, ST297, ST156, ST2741, ST101 (2)	mcr-1			IncHI2/ST3 (11)		blaNDM (3), blaCTX-M-9G (37), blaCTX-M-1G (20),	agar dilution, PCR, conjugation experiments, PFGE, MLST, S1-PFGE, WGS (Illumina HiSeq)
detection	367 (Chen, 2017)	China	2010-15	Animal/Human	feacal samples (livestock, poultry, human)	E. coli	54								Real-time PCR, cloning assay
Epidemiology	368 (Moreno, 2018)	Brazil	2013-16	Animal	poultry meat samples (thigh, wings, drumstick, chest)	S. enterica	2	ST96 (1)	mcr-1 (2)			IncX4 (1)			Serotyping, PCR, broth microdilution, disk diffusion, WGS (Illumina, NextSeq), MLST,
Epidemiology	369 (Kawahara, 2019)	Vietnam	2018	Animal	rectal swabs (Chickens and Pigs)	E. coli	69		mcr-1 (69), mcr-3 (1)						CHROMagar COL-APSE, PCR,
Detection tools	370 (Volland, 2019)
Epidemiology	371 (Feng, 2019)	Sudan	2017-18	Animal	fresh fecal samples (Wild fennec fox)	E. coli	1	ST48,	mcr-1			IncX2		tetA, sul1, dfrA, floR, fosA, oqxB, sul2, blaTEM, mphA, mdfA, blaCTX-M-65	MALDI-TOF MS, broth microdilution, WGS (Illumina, NovSeq), MLST, filter mating, Southern blotting, S1-PFGE
Epidemiology	372 (Filioussis, 2019)		2015-16	Animal	milk samples of diary cattle	E. coli	6	ST666 (5)						blaTEM-1 (5), blaSHV (3), blaCTX-M (3)	API 20E, broth microdilution, PCR<, MLST,
Epidemiology	373 (neto, 2019)	Brazil	2019	Human	Rectal swab (2), oropharyngeal (1)	E. coli (1)	1	EC: ST744	mcr-1			IncX4 (1)		aac(3)-Via (1), aac(3)-Iid (2), aac(6′)Ib-cr (3), aph(3′)-Ia (3), strA (3), strB (3), aadA1 (1), aadA5 (1), blaCTX-M-15 (2), blaOXA-1 (3), blaSHV-1(2), blaTEM-1B (3), blaCMY-2 (1), oqxA (2), oqxB (2), fosA (2), sul1 (1), sul2 (3), TetB (1),tetD (2), dfrA14 (3), dfr17 (1),	API 20E, PCR, sanger sequencing, conjugation assays, WGS (MiSeq), MLST,
Epidemiology	373 (neto, 2019)	Brazil	2019	Human	Rectal swab (2), oropharyngeal (1)	K. pneumoniae (2)	2	ST101 (2)	mcr-1			IncX4 (1)		aac(3)-Via (1), aac(3)-Iid (2), aac(6′)Ib-cr (3), aph(3′)-Ia (3), strA (3), strB (3), aadA1 (1), aadA5 (1), blaCTX-M-15 (2), blaOXA-1 (3), blaSHV-1(2), blaTEM-1B (3), blaCMY-2 (1), oqxA (2), oqxB (2), fosA (2), sul1 (1), sul2 (3), TetB (1),tetD (2), dfrA14 (3), dfr17 (1),	API 20E, PCR, sanger sequencing, conjugation assays, WGS (MiSeq), MLST,
Epidemiology	374 (Eiamphungporn, 2018)	Thailand	2014-17	Human	clinical isolates	E. coli (11)	11								broth microdilution, PCR
Epidemiology	374 (Eiamphungporn, 2018)	Thailand	2014-17	Human	clinical isolates	K. pneumoniae (4)	4								broth microdilution, PCR
Epidemiology	375 (Zhou, 2017)	China	2016	Environment	water samples	E. coli (16)	16	ST43, ST10 (5), ST101 (2), ST181 (3), ST206 (3), ST1638 (2)	mcr-1 (23)					blaCTX-M-15 (3), blaCTX-M-55 (1), blaTEM-1 (6), oqxB (10), qnrB (2),qnrS (6), oqxA (3)	PCR, MALDI-TOF MS, MLST, PFGE, Conjugation assays, S1-PFGE, broth microdilution
Epidemiology	375 (Zhou, 2017)	China	2016	Environment	water samples	C. freundii (2)	2		mcr-1 (23)					blaCTX-M-15 (3), blaCTX-M-55 (1), blaTEM-1 (6), oqxB (10), qnrB (2),qnrS (6), oqxA (3)	PCR, MALDI-TOF MS, MLST, PFGE, Conjugation assays, S1-PFGE, broth microdilution
Epidemiology	375 (Zhou, 2017)	China	2016	Environment	water samples	E. cloacae (1)	1		mcr-1 (23)					blaCTX-M-15 (3), blaCTX-M-55 (1), blaTEM-1 (6), oqxB (10), qnrB (2),qnrS (6), oqxA (3)	PCR, MALDI-TOF MS, MLST, PFGE, Conjugation assays, S1-PFGE, broth microdilution
Epidemiology	375 (Zhou, 2017)	China	2016	Environment	water samples	C. braakii (2)	2		mcr-1 (23)					blaCTX-M-15 (3), blaCTX-M-55 (1), blaTEM-1 (6), oqxB (10), qnrB (2),qnrS (6), oqxA (3)	PCR, MALDI-TOF MS, MLST, PFGE, Conjugation assays, S1-PFGE, broth microdilution
Epidemiology	375 (Zhou, 2017)	China	2016	Environment	water samples	K. oxytoca (2)	2		mcr-1 (23)					blaCTX-M-15 (3), blaCTX-M-55 (1), blaTEM-1 (6), oqxB (10), qnrB (2),qnrS (6), oqxA (3)	PCR, MALDI-TOF MS, MLST, PFGE, Conjugation assays, S1-PFGE, broth microdilution
Genome content	376 (Yoon, 2018)	Korea	2012,2013, 2015	Human	clinical isolates	E. coli (2)	2	ST101, ST1011	mcr-1			IncI2 (3)	ISEcp1, IS903B, IS679	blaNDM-9, fosA, catA, tetA (2), aph(3')-1, blaTEM-1 (2), dfrA (2), aadA, aadA2, sul1, sul1, mphA (2), aac(3)-II, and blaCTX-M-55, strA, blaCTX-M-27	Broth microdilution, PCR, single-molecule real time sequencing (PacBio), qPCR, conjugation assays
Genome content	376 (Yoon, 2018)	Korea	2012,2013, 2015	Human	clinical isolates	E. aerogenes (1)	1		mcr-1			IncI2 (3)	ISEcp1, IS903B, IS679	blaNDM-9, fosA, catA, tetA (2), aph(3')-1, blaTEM-1 (2), dfrA (2), aadA, aadA2, sul1, sul1, mphA (2), aac(3)-II, and blaCTX-M-55, strA, blaCTX-M-27	Broth microdilution, PCR, single-molecule real time sequencing (PacBio), qPCR, conjugation assays
Mechanisms	377 (Kieffer, 2018)	Brazil	2018	Animal	pigs from swine herds	E. coli	1	ST641	mcr-3.12 (1)			IncA/C2	IS66, IS30	blaTEM-1B, blaCTX-M-8, aph[3']-Ia, strA, strB, tetA, catA1, floR, sul2, dfr18	broth microdilution, disk diffusion, PCR, WGS (Illumina, MiniSeq), MLST, conjugation, MS, cloning and expression
Genome content	378 (Kananizadeh, 2020)	Japan	2018	Human	clinical isolates	E. xiangfangensis (2)	2	ST1199 (2)	mcr-9			IncHI2 (2)		aac (6′)-Iic (2), blaACT-6 (1), blaACT-7 (2), fosA (2), sul1 (3), blaIMP-1 (3)	broth microdilution, WGS (Illumina MiSeq), MLST, DNA-DNA hybridization, Single nucleotide polymorphisms
Genome content	378 (Kananizadeh, 2020)	Japan	2018	Human	clinical isolates	E. asburiae (1)	1	ST484	mcr-9	Chromosome (EA)				aac (6′)-Iic (2), blaACT-6 (1), blaACT-7 (2), fosA (2), sul1 (3), blaIMP-1 (3)	broth microdilution, WGS (Illumina MiSeq), MLST, DNA-DNA hybridization, Single nucleotide polymorphisms
Epidemiology	379 (Faccone, 2019)	Argentina	2017	Animal	feacal samples (diarrhoeic piglets, healthy fattening pigs)00	E. coli	12							blaCTX-M-8/25 (4); blaCTX-M-1/15 (1); and blaCMY (1)	MHA (3 ug/ml Col), PCR
Mechanisms	380 (Hammerl, 2018)	Germany	2010-17	Animal	food and food-producing animals	E. coli	138		mcr-1 (135), mcr-5 (3)			ColE (2), Kp13 (1)			qPCR screening, PCR, broth microdilution, S1-PFGE, DNA hybridisation, WGS (Illumina MiSeq)
Epidemiology	381(Liu, 2018)	China	2007-16	Human	Clinical isolates	E. coli (34)	34		mcr-1						PCR, sequencing, broth microdilution,
Epidemiology	381(Liu, 2018)	China	2007-16	Human	Clinical isolates	K. pneumoniae (5)	5		mcr-1						PCR, sequencing, broth microdilution,
Epidemiology	382 (Figueiredo, 2019)	Portugal	2011-2012	Animal	read-to-eat items, poultry/swine carcass samples, feces of poultry, swine, cattle	S. enterica	1					IncHI2		intI1, strA, strB, aph(4)-Ia, aac(3)-IVa, aadA24, blaCTX-M-1, blaTEM-1, catA1, sul2, and tet(B)	MicroScan test, AMR genotyping by microarray,
Genome content: stability of mcr genes	383 (Zhang, 2019)
Epidemiology	384 (Srijan, 2018)	Thailand	2017	Human	rectal swab, sputum swab	K. pneumoniae	2	ST16, ST45	mcr-1			IncX4 (2)		1: blaNDM-1, aadA2, aadA1, sul1, tetB, dfrA12, blaOXA-232, blaOXA-9, blaTEM-1A, aacA4, aac(6')-1b-cr; fosA (2), oqxA (2), oqxB (2), blaCTX-M-55 (2), blaSHV-1 (2); 2: strA, strB, aac(3)-Iia, floR, sul2, tetA, blaTEM-1B, qnrS1	BD Phoenix, PCR, conjugation assays,broth microdilution, WGS (Illumina MiSeq),
Detection	385 (Gwozdzinski, 2018)
Genome content	386 (Long, 2019)	China	2017	Environment	sewage water	E. coli	1	ST410	mcr-1.1; mcr-3.5			IncP (3.5); IncHI2/IncN		aac(3)-IVa, aac(3)-IId, aac(6′)-Ib-cr, aadA22, aadA16, aph(3′)-Ia, aph(3″)-Ib, aph(6)-Id, aph(4)-Ia, rmtB, strA, blaCTX-M-65, blaCMY-2, blaNDM-5, blaTEM-1B, fosA, InuF, mphA, floR, arr-3, oqxA, oqxB, sul1, sul2, tetA, tetM, dfrA14, dfrA27	CHROMagar orientation agar plate (4 ug/ml Col), PCR, Vitek 2, MALDI-TOF MS, broth microdilution, WGS (Ilumina, HiSeq, MiniON sequencer), MLST, cloning, phylogenetic analysis, conjugation
Genome content	387 (Creighton, 2019)	New Zealand	2017	Human	urine	E. coli	1	ST101	mcr-1, mcr-3			IncI2 (mcr-1), IncFII (mcr-3)	mcr-1: ISApl1-mcr-1-pap2; mcr-3: IS26,	blaTEM-1B, blaCTX-M-55, qnrS1, aadA1a, aadA2, aac(3)-Iid, nfsA, nfsB, catA2, cmlA1, dfrA12, sul3, tetA, tetM	broth microdilution, sensitest, Phoenix, PCR, MALDI-TOF MS, WGS (Illumina), MLST
Management	388 (Tendon, 2017)
Mechanisms	389 (Xu, 2018)
Epidemiology	390 (La, 2019)	Singapore	2017	Human	diarrheal stool samples	E. coli (11)	11		mcr-1						real-time PCR, Superpolymyxin selective medium, vitek2, Etest,
Epidemiology	390 (La, 2019)	Singapore	2017	Human	diarrheal stool samples	K. pneumoniae (1)	1		mcr-1						real-time PCR, Superpolymyxin selective medium, vitek2, Etest,
Epidemiology	391 (Ahlstrom, 2019)	Portugal	2009	Animal	feacal samples of wild gulls	E. coli	1	ST665	mcr-1	Chromosome	ISApl1-mcr-1-pap2			blaSHV-12	qPCR, WGS (Illumina MiSeq),
Epidemiology	391 (Ahlstrom, 2019)	Spain	2009	Animal	feacal samples of wild gulls	E. coli (3)	3	ST448, ST57, ST746	mcr-1			IncHI2 (3), IncB/O/K/Z	ISApl1 (1), pap2-like (4)	blaSHV-12 (3), blaCTX-M-14 (1), blaSHV-110 (1), blaCTX-M-15 (1)	qPCR, WGS (Illumina MiSeq),
Epidemiology	391 (Ahlstrom, 2019)	Spain	2009	Animal	feacal samples of wild gulls	K. pneumoniae (1)	1	KP:ST377	mcr-1			IncHI2 (3), IncB/O/K/Z	ISApl1 (1), pap2-like (4)	blaSHV-12 (3), blaCTX-M-14 (1), blaSHV-110 (1), blaCTX-M-15 (1)	qPCR, WGS (Illumina MiSeq),
Genome content	392 (Kamjumphol, 2019)	Thailand	2017	Human	stool sample	E. coli	1	ST226	mcr-1.1			IncX4		blaCTX-M-15, qnrS1, catA2, mdf(A)	Vitek 2, broth microdilution, WGS (Ion torrent), MLST,
Epidemiology	393 (Dona, 2017)	Germany	2014, 2016	Animals	retail chicken samples		6	ST38 (2), ST58, ST226, ST1049, ST1775	mcr-1			IncX4, IncI2, IncK2 (2)	ISApl1 (2)	blaCMY-2, blaCTX-M-1, blaTEM-1 (3), blaTEM-52, sul2 (2), aadA1 (2), aadA5, aadA22, aadA24, sul1 (2), sul2 (2), tetA (3), dfrA1 (3), InuF, erm42, strA, strB, mphB,	WGS (MinION), conjugation assay(filter mating)
Genome content	393 (Dona, 2017)	Switzerland	2015	Humans	feaces or rectal swabs	E. coli	3	ST10, ST5 (2)	mcr-1 (2), mcr-1.2			IncHI2 (2), IncX4	ISApl1 (2)	aadA1 (2), aadA2 (2), aadA24, aph(3)-Ia, blaTEM-1 (2), mph(A) (2), qnrS1 (2), cmlA1 (2), sul3 (2), tetA (2), dfrA1, dfrA15, dfrA14 (2), dfrA12 (2)
Epidemiology	394 (Hu, 2017)	China	2016	Human	stool samples of children	E. coli (16)	16	ST117 (6), ST34, ST773, ST3944, ST1485, ST583, ST1193, ST2967, ST1638, ST131, ST101	mcr-1					blaCTX-M-55 (5), blaCTX-M-15 (2), blaCTX-M-64 (1), blaCTX-M-65 (1), blaTEM-1	PCR, Enterobacteriaceae enrichment broth (2ug/ml col), MALDI-TOF MS, conjugation assay, S1-PFGE,
Epidemiology	394 (Hu, 2017)	China	2016	Human	stool samples of children	C. freundii (1)	1		mcr-1					blaCTX-M-55 (5), blaCTX-M-15 (2), blaCTX-M-64 (1), blaCTX-M-65 (1), blaTEM-1	PCR, Enterobacteriaceae enrichment broth (2ug/ml col), MALDI-TOF MS, conjugation assay, S1-PFGE,
Epidemiology	395 (Lalaoui, 2019)	Spain	2013/15	Human	feacal swabs	E. coli	4	ST1196 (2), ST140, ST 10	mcr-1 (4)			IncP (3)		blaTEM-206 (4), blaTEM-98	multiplex PCR, MacConkey (2ug/ml Col), MALDI-TOF MS, broth microdilution, MLST
Management	396 (Nezhadi, 2019)
genome content	397 (Duggett, 2018)	Britain	2015	Animal	feacal swabs from pig farms	E. coli	53	ST10 (11), ST5758 (2), ST6246 (5), ST542 (3), ST2705, ST361, ST1202 (5), ST88, ST23 (2), ST410 (4), ST156, ST101 (2), ST2073, ST6745, ST1011 (3), ST117 (2), ST1598 (3), ST3014 (4)	MCR-1 (56), MCR- 8			p0111 (19), IncX4 (22), IncI2 (13), IncHI2 (2), mcr-3: IncP (8)			RT-PCR, MacConkey (2mg/L col), WGS (Illumina MiSeq), Conjugation assay, PCR, broth microdilution,
Genome content	398 (Kieffer, 2019)	France	2016	Animal	Rectal samples from pigs	E. coli	23	ST5409 (mcr-1), ST5786 (mcr-5)	mcr-1 (15), mcr-5 (8)	mcr-5: inserted cassette: Tn3-like structure		IncHI2 (mcr-1)			superpolymyxin agar plates, broth microdilution, PCR, sanger sequencing, MLST, conjugation assays, cloning,
Epidemiology	400 (Saavedra, 2017)	Colombia	2013	Human	clinical isolates	E. coli (8)	8	ST101 (2), ST10, ST744, ST6627, ST1263, ST3066, ST37	mcr-1			IncP-1, IncFII, IncHI2, IncH		aadA1, aadA5, aadA2, blaSHV-12, blaSHV-28, blaCMY-2, blaCTX-M-11, blaOXA-1, blaTEM-1, catA1, dfrA1, dfrA12, mphB, dfrA17, qnrB19, qnrB1, qnrA19,strA, strB, sul1, sul2, fosA, floR, tetB, tetA, oqxA	broth microdilution, MHA (2ug/ml col), PCR, Microscan, Phoenix, Vitek2, PFGE, conjugation assay, REP-PCR, WGS (Illumina MiSeq),
Epidemiology	400 (Saavedra, 2017)	Colombia	2013	Human	clinical isolates	S. Typhimurium (3)	3	ST34 (3)	mcr-1			IncP-1, IncFII, IncHI2, IncH		aadA1, aadA5, aadA2, blaSHV-12, blaSHV-28, blaCMY-2, blaCTX-M-11, blaOXA-1, blaTEM-1, catA1, dfrA1, dfrA12, mphB, dfrA17, qnrB19, qnrB1, qnrA19,strA, strB, sul1, sul2, fosA, floR, tetB, tetA, oqxA	broth microdilution, MHA (2ug/ml col), PCR, Microscan, Phoenix, Vitek2, PFGE, conjugation assay, REP-PCR, WGS (Illumina MiSeq),
Epidemiology	400 (Saavedra, 2017)	Colombia	2013	Human	clinical isolates	K pneumoniae (1)	1	KP: ST307	mcr-1			IncP-1, IncFII, IncHI2, IncH		aadA1, aadA5, aadA2, blaSHV-12, blaSHV-28, blaCMY-2, blaCTX-M-11, blaOXA-1, blaTEM-1, catA1, dfrA1, dfrA12, mphB, dfrA17, qnrB19, qnrB1, qnrA19,strA, strB, sul1, sul2, fosA, floR, tetB, tetA, oqxA	broth microdilution, MHA (2ug/ml col), PCR, Microscan, Phoenix, Vitek2, PFGE, conjugation assay, REP-PCR, WGS (Illumina MiSeq),
Management	401 (Wang, 2019)
Epidemiology	402 (Soto, 2019)	Spain	2015	Human	gastroenteritis	S. Typhimurium	3					IncHI2		aph(4)-Ia, aac(3)-IVa, aadA2, bla-TEM-1b, sul3, dfrA12, and tetA	MicroScan ID/AST, PCR, S1-PFGE, broth microdilution, WGS (Illumina MiSeq)
Detection	403 (Jayol, 2018)
Epidemiology	404 (Ma, 2018)	China	2010-2012	Human	fecal samples of diarrhoeal patients	Shigella sonnei (6)	6					Incl2	[IS1294, IS1, ISApl1] x 2,[ IS1294, ISApl] x 1	IntI2(3) dfrA1 (3), sat1 (3), aadA1 (3), blaCTX-M-14 (4), blaTEM-1 (3), mph (A)(2)	Screening, API 20E, PCR, agar dilution, broth microdiltuion, PCR, conjugation assay, S1-PFGE, southern blotting, plasmid sequencing (Illumina MiSeq)
Epidemiology	405 (Zhao, 2018)	China	2018	Human	urine sample	E. coli	1	ST354	mcr-1			IncHI2	ISApl1	blaKPC-2, fosA3, blaCTX-M-123, blaOXA-1, blaCTX-M-65,	Vitek-2, 16S rDNA sequence, MLST, S1-PFGE, Southern hybridization, SMRT, filter mating assay, conjugation assays
Epidemiology	406 (Xiang, 2018)	China	2016-17	Animal	feacal samples (diseased or dead chickens)	K. pneumoniae	1	ST709	mcr-3.11				ISKpn40-mcr-3-dgkA-ISKpn40	aph(4)-la, aac(6)-Ib -cr, aadA16, aac(3)-IId, aph(3)-Ib, aadA1, aph(3)-Ia, rmtB, aadA2, armA, aph(6)-Id, aac(3)-Ib-Iva, blaDHA-1, bla TEM-1B, oqxA, oqxB, qnrS1, qnrB4, aac(6)-Ib -cr, mph (E), msr (E), mph (A), catA1, cmlA1, floR, arr-3, tetA, sul1, sul2, sul3, dfrA27, dfrA12, blaSHV-28, fosA, blaNDM-3	MacConkey (4 ug/ml Col), WGS (Illumina MiSeq),
Treatment	407 (Peyclit, 2018)
Genome content: phylogeny of mcr-1 cassette	408 (Meinersmann, 2019)
Epidemiology	409 (Caselli, 2018)	Italy	2016-17	Environment	surface samples	C. freundii (1)	1		mcr-19						nested PCR, WGS, API-20E, Vitek-2, broth microdilution
Epidemiology	409 (Caselli, 2018)	Italy	2016-17	Environment	surface samples	K. oxytoca (2)	2		mcr-19						nested PCR, WGS, API-20E, Vitek-2, broth microdilution
Epidemiology	409 (Caselli, 2018)	Italy	2016-17	Environment	surface samples	K. pneumoniae (6)	6		mcr-19						nested PCR, WGS, API-20E, Vitek-2, broth microdilution
Epidemiology	409 (Caselli, 2018)	Italy	2016-17	Environment	surface samples	E. coli (4)	4		mcr-19						nested PCR, WGS, API-20E, Vitek-2, broth microdilution
Epidemiology	409 (Caselli, 2018)	Italy	2016-17	Environment	surface samples	E. agglomerans (3)	3		mcr-19						nested PCR, WGS, API-20E, Vitek-2, broth microdilution
Epidemiology	409 (Caselli, 2018)	Italy	2016-17	Environment	surface samples	E. cloacae (3)	3		mcr-19						nested PCR, WGS, API-20E, Vitek-2, broth microdilution
Management	410 (Dobias, 2017)
Epidemiology	411 ( Liu, 2019)	China	2015-17	Animal	Food samples (pork, chicken, beef and shrimps)	meropenem resistant E. coli	5		mcr-1			IncI2 (3), IncX4 (1),		blaNDM-1 (5)	agar dilution method, broth microdilution, PCR, sanger sequencing, Plasmid sequencing (Illumina, PacBio)
Epidemiology	412 (Duggett, 2017)	Britain	2013-15	Animal	caecal samples	E. coli	5					p0111 (1), IncI2 (1), IncX4 (1)	p0111: ISApl1	aac3-IVa, aadA1b, aadA2, ant3-Ia (2), aph3-Ib, aph4-Ia, aph6-Id, blaTEM-1, (2) cml, dfrA12, dfrA1, inuF, sul2 (2), qnrS1, tetA (2)	MacConkey agar (2mg/L Col), PCR, WGS (Illumina MiSeq)
Epidemiology	413 (Guenther, 2017)	Germany	2017	Environment	Farm samples: pooled feaces, indoor boot swabs	E. coli	7	ST10 (2), ST1011 (2), ST1140, ST5281, ST342	mcr-1 (7)			IncX4 (5)		aadA1 (4), aadA2 (2), aadA5, aph(3')-Ic, aph(3')-Ia, blaTEM-1B (5), blaCTX-M-1(2) , dfrA1 (2), dfrA14, dfrA17, cmlA1, mphA, strA (5), strB (5), sul1 (2), sul2 (2), sul3 (2), tet(B), tetA (5)	MacConkey agar, real-time PCR, MacConkey (2mg/L Col), PCR, Vitek-2, WGS (Illumina NextSeq)
Epidemiology	414 (Ovejero, 2017)	Spain	2013	Environment	sewage samples	E. coli (29)	29	ST1196/632 (28), ST224/476 (1), KP:?				IncI2 (30)		blaCTX-M-55 (30), blaTEM-1 (30)	MALDI-TOF MS, PCR, Sensitire, Multiplex PCR, MLST, PBRT
Epidemiology	414 (Ovejero, 2017)	Spain	2013	Environment	sewage samples	K. pneumoniae (1)	30	ST1196/632 (28), ST224/476 (1), KP:?				IncI2 (30)		blaCTX-M-55 (30), blaTEM-1 (30)	MALDI-TOF MS, PCR, Sensitire, Multiplex PCR, MLST, PBRT
Epidemiology	415 (Fukuda, 2018)	Thailand	2013-14	Animals	flies from urban areas and farms (pigs and chicken)	E. coli (12)	12		mcr-1 (1), mcr-3 (19)					blaCTX-M-55 , blaTEM-1, blaCMY-2, blaCTX-M-14, blaSHV-12	MALDI-TOF MS, broth microdilution, PCR, conjugatoin assay,
Epidemiology	415 (Fukuda, 2018)	Thailand	2013-14	Animals	flies from urban areas and farms (pigs and chicken)	E. aerogenes (2)	2		mcr-1 (1), mcr-3 (19)					blaCTX-M-55 , blaTEM-1, blaCMY-2, blaCTX-M-14, blaSHV-12	MALDI-TOF MS, broth microdilution, PCR, conjugatoin assay,
Epidemiology	415 (Fukuda, 2018)	Thailand	2013-14	Animals	flies from urban areas and farms (pigs and chicken)	E. cloacae (4)	4		mcr-1 (1), mcr-3 (19)					blaCTX-M-55 , blaTEM-1, blaCMY-2, blaCTX-M-14, blaSHV-12	MALDI-TOF MS, broth microdilution, PCR, conjugatoin assay,
Epidemiology	415 (Fukuda, 2018)	Thailand	2013-14	Animals	flies from urban areas and farms (pigs and chicken)	K. pneumoniae (2)	2		mcr-1 (1), mcr-3 (19)					blaCTX-M-55 , blaTEM-1, blaCMY-2, blaCTX-M-14, blaSHV-12	MALDI-TOF MS, broth microdilution, PCR, conjugatoin assay,
Epidemiology	416 (Moawad, 2018)	Egypt	2016	Animal	cloacal swabs (healthy boilers)	E. coli	5		mcr-1	5				qnrS, sul2, sul3 (3), dfrA1 (2), dfrA14 (2), tetA (3) ,strB, cmlA1 (3), floR, arr, aadA1 (3), aphA (2), mphA (2), mrx, blaCMY, blaCMY-7, blaTEM (3)	MALDI-TOF MS, PCR, micronaut system, vitek-2, Etest,
genome characterisation	417 (Mulvey, 2018)	Canada	2013	Human	stool sample	Salmonella 4,[5],12:i:-	1	ST34	mcr-3.1			IncHI1-2		sul3, tet(A), tet(B), aph(3¢)-Ic, aac(3)-IId, aadA1, aadA2, cmlA1, blaCTX-M-55, qnrS1, dfrA12	WGS (illumina), MLST, Sensititre
Epidemiology	418 (Peng, 2019)	China	2019	Animal	fecal and envirornmental swabs from pig farms	E. coli	8		mcr-1.1			IncX4-type (7)		blaNDM-1 (8), blaTEM-1B (8), blaOXA-10 (6), blaCTXM-14 (2), blaOXA-1 (2), blaZ (1), mecA (1), aph(3')-Ia (8), aadA2 (8), rmtB (8), floR (8), cmlA1 (8), tet(A) (8), tet(M) (4), qnrS1 (8), oqxA (4), oqxB (4), aac(60)-Ib-cr (2), sul3 (7), sul2 (4), sul1 (2), fosA3 (8),	MacConkey ( 2 ug/ml of Col), PCR, 16S rRNA sequencng, broth microdilution, WGS (Illumina HiSeq), MLST, conjugation assays
Epidemiology	419 (Sobur, 2019)	Bangladesh	2017	Animals	house flies (300)	E. coli	18		mcr-3					catA1, aac(6')-lb-cr, ereA. aac(3)-IV, tetA, tetB, blaSHV	Eosin-methylene blue, PCR, disk diffusion,
Epidemiology	420 (Caltagirone, 2017)	Italy	2014-15	Environment	water samples	E. coli	1	ST10	mcr-1.2			IncX4		blaCTX-M-1, blaSHV-12	MacConkey, autoSCAN-4 system, PCR, sequencing, microarray, conjugation assay, PCR-based Replicon typing, PFGE, MLST, in-silico plasmid characterozatopm
Epidemiology	421 (Teo, 2017)		2014-15	Humans	fecal samples (3), urine sample (1), blood (2)	E. coli (5)	5	ST782 (2), ST5702 (2), ST456; KP: ST1296	mcr-3, mcr-4 (6)			IncX4, ColE10			microdilution method, WGS (Illumina, MiSeq), MLST, S1-PFGE, Southern hybridization, mating-out assay
Epidemiology	421 (Teo, 2017)		2014-15	Humans	fecal samples (3), urine sample (1), blood (2)	K. pneumoniae (1)	1	ST782 (2), ST5702 (2), ST456; KP: ST1296	mcr-3, mcr-4 (6)			IncX4, ColE10			microdilution method, WGS (Illumina, MiSeq), MLST, S1-PFGE, Southern hybridization, mating-out assay
Epidemiology	422 (Haenni, 2018)	France	2011	Humans	clinical samples	E. coli	36	ST744 (29)	mcr-3.2 (35), mcr-3.2 variant			IncHI2	IS1	blaCTX-M-55 (36), aacC2, floR, strA, strB, sul1, sul2	WGS (Illumin), broth microdilution,
Epidemiology	423 (Tada, 2018)	Japan	2017	Human	urine and blood samples										broth microdilution, WGS (Illumina MiSeq), MLST, S1-PFGE, Southern blotting, PCR, mating-out assays,
Management	424 (Zhang, 2019)
Genome content	425 (Wang,2017)	China	2017	Animals	cloacal samples (domestic dusks)	E. coli	1	ST457	mcr-3.10			Incl2	IS3		CHROMagar orientation agar, WGS (Illumina HiSeq), MLST, conjugation assay, AST, CLSI/EUCAST,
Epidemiology	426 (Macesic, 2019)	USA	2015	Humans	blood culture, stool sample, fecal	E. coli	1	ST117	mcr-1						MLST, Broth microdilution, Vitek-2, PCR screening,
Epidemiology	427 (Chiou, 2017)	Taiwan	2010/15	Humans/Animal producing animals	humans (1), pigs (7), chickens (2)	S. Typhimurium	16		mcr-1			IncI2 (2), IncX4 (2)	ISApl1 (3)	sulll, floR	Sensitire MIC panel, PCR, WGS, conjugation assay, plasmid sequencing (Illumina MiSeq)
Epidemiology	427 (Chiou, 2017)	Taiwan	2010/15	Humans/Animal producing animals	humans (1), pigs (7), chickens (2)	S, Anatum	1		mcr-1			IncI2 (2), IncX4 (2)	ISApl1 (3)	sulll, floR	Sensitire MIC panel, PCR, WGS, conjugation assay, plasmid sequencing (Illumina MiSeq)
Epidemiology	427 (Chiou, 2017)	Taiwan	2010/15	Humans/Animal producing animals	humans (1), pigs (7), chickens (2)	S. Albany	1		mcr-1			IncI2 (2), IncX4 (2)	ISApl1 (3)	sulll, floR	Sensitire MIC panel, PCR, WGS, conjugation assay, plasmid sequencing (Illumina MiSeq)
Epidemiology	427 (Chiou, 2017)	Taiwan	2010/15	Humans/Animal producing animals	humans (1), pigs (7), chickens (2)	S. Newport	1		mcr-1			IncI2 (2), IncX4 (2)	ISApl1 (3)	sulll, floR	Sensitire MIC panel, PCR, WGS, conjugation assay, plasmid sequencing (Illumina MiSeq)
Mechanisms	428 (Tarabai, 2019)	Russia
Epidemiology	429 (Fleres, 2019)		2017	Environment	water samples										WGS (Illumina MiSeq),
Epidemiology	430 (Bonnin, 2020)	Europe	2018	Human	rectal swab	K. pneumoniae	1	ST967	mcr-8	pMCR8_095845				blaSHV-27, blaTEM-1, blaSCO-1, aac(3)-Iia, aadA1, qnrS1, catA1, sul1, dfrA14, dfrA15, tetA	broth microdilution, multiplex PCR, MALDIXin test,WGS (illumina), MLST, conjugation assay
Epidemiology	431 (Zhu, 2020)	china	2016-19	Environment	water samples	E. coli	84					pN21, IncHI2/IncFIB, IncI2, IncHI2 (3)		(aac(6′)-Ib, aac(3)-IV), aph(4)-Ia, aph(3′)-Ib, aat-Ia, aadA, blaOXA‑1, blaCTX‑M‑65, oqxA, oqxB, mef(B), mph(A), catB3, cmlA1, qacH, arr-3, sul1, sul2, sul3, tet(A), tet(R), dfrA12, fosA3	qPCR, MacConkey (2 mg/L Col), PCR, conjugation assays, MALDI-TOF MS, Plasmid sequencing (PacBio RS)
Epidemiology	432 (Hammad, 2019)	Egypt	2016-17	Food	Karish cheese	E. coli	1	ST69	mcr-1			IncHI2/2A	ISApl	estX-3, psp, aadA2, cmlA1, aadA1, aadA2, floR, sul3, tetA,, aph(3')-Ia, strA-strB, sul2, blaTEM-1, dfrA17, aadA5, qacH2	eosin methylene blue agar, WGS (PacBio), MLST,
Epidemiology	433 (Kim, 2017)	South Korea	2014-15	Humans	blood sample	E. coli	1		mcr-1			IncI2-type			Microscan, PCR, broth microdilution, conjugation assays, WGS (PacBio),
Genome	434 (Pilonetto, 2019)	Brazil	2016-17	Humans	Rectal swab, Prostheisis, Sterile fluid, Urine, Purulent discharge	E. coli	26		mcr-1						MALDI-TOF-Vitek MS, VITEK-2, broth microdilution, PCR, rep-PCR
Virulence	435 (Diaz-Jimenez, 2020)	Spain	2016-17	Animals	fresh poultry meat products (Chickenn and turkey)	E. coli	2	ST744, ST853	mcr-1.1			IncX4 (2)		blaSHV-12; aadA1, aadA2, aadA5, aph(3″)-Ib, aph(6)-Id; catA1, cmlA1; dfrA17; mdf(A); sul1, sul2, sul3; tet(A), tet(B); blaTEM-1B; aadA1, aph(3″)-Ib, aph(6)-Id; dfrA1; mdf(A); mph(B); sul1, sul2; tet(A);	MALDI-TOF MS, disk diffusion, MicroScan, broth microdilution, MLST, PCR, WGS (Illumina HiSeq)
Genome	436 (Ohsaki, 2017)	Japan	2015-16	Animals	retail chicken samples	ESBL-producing E. coli	1	ST1684	mcr-1			IncI2		blaCTX-M-1	PCR, broth microdilution, sequencing, conjugation assay
Epidemiology	437 (Schages, 2020)	Germany	2018-19	Environment	sewage and wastewate samples	E.coli	6		mcr-1					blaOXA-48, blaVIM, blaOXA-58	TSB (10 ug/ml Col), real-time qPCR, MacConkey agar (Col), Vitek-2,
Epidemiology	437 (Schages, 2020)	Germany	2018-19	Environment	sewage and wastewate samples	C. freundii	1		mcr-1					blaOXA-48, blaVIM, blaOXA-58	TSB (10 ug/ml Col), real-time qPCR, MacConkey agar (Col), Vitek-2,
Epidemiology	437 (Schages, 2020)	Germany	2018-19	Environment	sewage and wastewate samples	E. cloacae	1		mcr-1					blaOXA-48, blaVIM, blaOXA-58	TSB (10 ug/ml Col), real-time qPCR, MacConkey agar (Col), Vitek-2,
Management	438 (Sun, 2017)
Detection tools	439 (Escalante, 2020)
Epidemiology	440 (Hornsey, 2019)	Germany	2016	Animal	dead broiler	E. coli	1	ST69	mcr-1			IncHIS/ST4	ISApl1	strA, strB, blaTEM-135, aadA1, aadA2, catA1, sul3, tetM, dfrA1	MacConkey, ChromAgar orientation agar, disk diffusion, broth microdilution, plasmid sequencing, (Illumina), PCR, filter mating,
Comparative analysis	441 (Dominguez, 2019)	Argentina
Epidemiology	442 (Sun, 2017)	China	2015	Environment	irrigation and drinking water	E. coli	2	ST48, ST10	mcr-1					blaCTX-M-14, blaCTX-M-65	MALDI TF MS, PCR, MLST
Epidemiology	443 (Curcio, 2017)	Italy	2015-16	Animal	pigs	E. coli	37		mcr-1						disk diffusion, PCR,
Epidemiology	444 (Jean, 2018)	Taiwan	2017	Humans	clinical isolates	E. coli (5)	5							KP: blaKPC (4), blaOXA-48 (1)	Sensititre, PCR
Epidemiology	444 (Jean, 2018)	Taiwan	2017	Humans	clinical isolates	K. pneumoniae (4)	4							KP: blaKPC (4), blaOXA-48 (1)	Sensititre, PCR
Epidemiology	445 (Igwaran, 2018)	South Africa	2017	Environment	water samples	E. coli	31								PCR,
Epidemiology	446 (Deshpande, 2019)	Colombia (1), Peru (3), Poland (1), USA (2), Venezuela (3), Italy (1), Spain (1)	2016	Humans	clinical isolates	E. coli	10	ST131, ST95, ST7954, ST1485, ST410, ST58, ST1148, ST744 (3), ST219, ST806	mcr-1.11, mcr-1 (11)			IncI2		aadA5, ant(3')-Ia, aph(3')-Ia, aph(3')-IIa, aph(6)-Ia, aph(6)-Id, blaCTX-M-65, blaTEM-1, lnu(G), catA1, cmlA1, floR, sul3, tetB, dfrA12, dfrA17	PCR, WGS
Epidemiology	446 (Deshpande, 2019)	Colombia (1), Peru (3), Poland (1), USA (2), Venezuela (3), Italy (1), Spain (1)	2016	Humans	clinical isolates	K. pneumoniae (2)	2	ST219, KP809	mcr-1.11, mcr-1 (11)			IncI2		aadA5, ant(3')-Ia, aph(3')-Ia, aph(3')-IIa, aph(6)-Ia, aph(6)-Id, blaCTX-M-65, blaTEM-1, lnu(G), catA1, cmlA1, floR, sul3, tetB, dfrA12, dfrA17	PCR, WGS
Epidemiology	447 (Birgy, 2018)	Bahrain	2017	Humans	urine	E. coli	1	ST219				IncI2-type		blaOXA-1, blaTEM-1, blaCTX-M-55, oqxAB, aac(6')-lb-cr, aph(3")-Iia, strA/strB, armA, catB3, floR, sul2 tetA, msrE, mphE	microdilution broth, WGS (Illumina),
Epidemiology	448 (Merida-Vieyra, 2019)	Mexico	2017	Humans	fecal sample	E. coli	1	ST457	mcr-1			IncI2	ISApl1	blaCTX-M-1, aac(3)-Iia, aadA1, floR, sul3, dfrA14, tetA	Phoenix, broth microdilution, PCR, MLST, WGS (Ion Torrent)
Zero relevance	449 (Mao, 2018)
Detection tools	450 (Malli, 2019)
management	451 (Guachalla, 2018)
Epidemiology	452 (Liu, 2019)	China	2017/18	Environment	Fresh vegetables	E. cloacae (1)	1		mcr-1			IncX4 (9), IncI2 (7), IncHI2 (1)		rmtB (2), blaCTX-M-9G (11), blaCTX-M-1G (5), fosA3 (8), oqxAB (8), qnrS (8), qnrB(8)	TSB (2 mg/L Col), EMB (2 mg/L), PCR, 16S rRNA sequencing, MLST, conjugation assay, S1-PFGE, Southern hybridization, RFLP
Epidemiology	452 (Liu, 2019)	China	2017/18	Environment	Fresh vegetables	E. coli	23	ST744 (4), ST713, ST5539, ST10, ST5873, ST13 (2), ST1115, ST1196, ST6397, ST648, ST2253, ST2705	mcr-1			IncX4 (9), IncI2 (7), IncHI2 (1)		rmtB (2), blaCTX-M-9G (11), blaCTX-M-1G (5), fosA3 (8), oqxAB (8), qnrS (8), qnrB(8)	TSB (2 mg/L Col), EMB (2 mg/L), PCR, 16S rRNA sequencing, MLST, conjugation assay, S1-PFGE, Southern hybridization, RFLP
Detection tools	453 (Gong, 2019)
Epidemiology	454 (Giani, 2018)	Bolivia	2016	Humans	fecal sample	Citrobacter sp. (1)	1							blaTEM-1B; aadA1; aadA2; strA; strB; cmlA1; floR; QnrB19; sul2; sul3; tet(A); tet(B); dfrA14	MacConkey (2 mg/L Col), RT-PCR, MALDI-TOF MS, broth microdilution, WGS (Illumina, MiSeq), MLST
Epidemiology	454 (Giani, 2018)	Bolivia	2016	Humans	fecal sample	Enterobacter sp. (1)	1							blaTEM-1B; aadA1; aadA2; strA; strB; cmlA1; floR; QnrB19; sul2; sul3; tet(A); tet(B); dfrA14	MacConkey (2 mg/L Col), RT-PCR, MALDI-TOF MS, broth microdilution, WGS (Illumina, MiSeq), MLST
Epidemiology	454 (Giani, 2018)	Bolivia	2016	Humans	fecal sample	E. coli (171)	172	ST48. ST744, ST10 (2), ST206, ST2705 (2), ST2936, ST1286 (2), ST7570, ST69, ST117, ST7571, ST3056						blaTEM-1B; aadA1; aadA2; strA; strB; cmlA1; floR; QnrB19; sul2; sul3; tet(A); tet(B); dfrA14	MacConkey (2 mg/L Col), RT-PCR, MALDI-TOF MS, broth microdilution, WGS (Illumina, MiSeq), MLST
Epidemiology	465 (Biswa, 2020)	China	2015	Humans	fecal sample	H2S-producing E. coli	1	ST10	mcr-1	chromosome				aadA1, aadA2, blaTEM-1B, oqxA, oqxB, floR, cmlA1, dfrA12, sul3, tetA	Eosin methylene blue, PCR, WGS (Illumina MiSeq), broth microdilution, conjugation assay
Epidemiology	456 (Nuesch-Inderbinen, 2019)	Switzerland	2018	Animal	Raw meat based diets intended for dogs: Offal of horse, minced quail meat)	E. coli	2	ST69, ST1431	mcr-1						MALDI-TOF MS, LB agar (4 mg/L Col), broth microdilution, PCR, MLST,
Epidemiology	457 (Litrup, 2017)	Denmark	2009-17	Humans	stool, blood and urine	S. Typhimurium	10	ST34	mcr-3 (10), mcr-1 (1)					aac(3)-Iid(5), aadA2, aph(3')-Ic, blaTEM-1 (8), catA2 (4), floR (6), dfrA12 , strA (10), strB (10), sul2 (10), tetA (7), tetB (2), blaCTX-M-55 (8), qnrS1 (6)	WGS (Illumina MiSeq),
Epidemiology	458 (Macesic, 2018)	Switzerland	2014-15	Humans	feaces or rectal swabs	E. coli	3	ST117 (3)							selective chromagenic agar, WGS (Illumina HiSeq), PCR, MLST
Genome	459 (Manageiro, 2017)	Portugal	2014	animal	poultry cecum samples	E. coli	2		mcr-1					blaAmpC (2), blaTEM-1, blaOXA, blaSHV-12	agar dilution, PCR, PFGE, cloning, WGS, MLST
Structural	460 (Xu, 2018)		missing
Management	461 (Hu, 2019)
Dissementation	462 (Gay, 2019)	France	2013	Animals	rectal swab	E. coli	22		mcr-1 (18), mcr-3 (5)					blaCTX-M-55	MALDI-TOF MS, disk diffusion, multiplex PCR, sequencing, PFGE,
Genome	463 (Zhu, 2019)	USA		Human	Stool (1), Bile (1), rectal swab	E. coli	3	ST2732, ST117, ST457	mcr-1			IncX4 (2), IncN	ISApl1 (2), IS26 (2)	IncN: aac(3)-Iva, aph4-la, mphA, blaCTX-M-55, blaCTX-M-14, tetR, dfrA5, fosA, blaTEM-1, floR, strA, strB, sul2	broth microdilution, conjugation assay, plasmid stabiity assay, WGS (Illumina, MiSeq),
Genome	463 (Zhu, 2019)	USA		Human	stool sample	Salmonella enterica	1	ST11	mcr-1			IncX4	ISApl1, IS26		broth microdilution, conjugation assay, plasmid stabiity assay, WGS (Illumina, MiSeq),
Epidemiology	464 (Lai, 2019)		2016	Human	clinical isolates	E. cloacae	2		mcr-1						Vitek-2, broth microdilution, PCR, sequencing,
Epidemiology	465 (Logan, 2020)	USA		Environment	water samples				mcr-1						MALDI-TOF MS, MicroScan, PCR, WGS (Illumina, NexTera),
Epidemiology	466 (Roschanski, 2018)	Germany	2011-2012	Animals	pooled feces, pooled dust, boot swab samples	E. coli	1	ST354	mcr-1			IncX4		aadA1, aadA2, aph(3′ )-Ia-like, blaCMY-2, blaTEM-1B, cmlA1-like, dfrA17, dfrA8, strA, strB, sul2, sul3, tet(B)	MALDI-TOF MS, Vitek-2, conjugation assays, WGS (Illumina MiSeq), MLST,
Management	467 (Tyrrell, 2019)
Management	468 (Zhou, 2018)
Related to 314	469 (Martino, 2019)
Epidemiology	470 (Carretto, 2018)	Italy	2016	Humans	feacal samples	S. Typhimurium	2		mcr-4, mcr-4.2						Vitek-2, PFGE, broth microdilution SensiTest Col, PCR, sequencing,
Epidemiology	471 (Osei Sekyere, 2020)	South Africa	2013	Humans	clinical isolates	Enterobacter hormaechei	3	ST90	mcr-9.1		ColRNAI	IncHI2/ST1		aacA4, aadA2, strA, aph(3’)-Ia, aac(6’)-IIc, strB, fosA, ere(A), sul1, sul2, tet(D), catA2, blaTEM-1B, blaACT-15, aac(6’)Ib-cr, aac(3)-II, aac(6’)-Ib3, aph(3’’)-Ib, aph(3’)-Ia, aph(6)-Id, arr, blaACT-56, blaSHV-12, catA, dfrA19,	MicroScan, WGS (Ion Proton system), MLST
Epidemiology	472 (Hmede, 2018)		2017-18	Animals	fresh feacal samples	E. coli	88		mcr-1					Integ (87), blaTEM (84), blaCTX-M (31)	RAPID'E.coli 2 agar (4 ug/ml Col), broth microdilution, PCR, 16S rRNA, disk diffusion,
Epidemiology	473 (Bai, 2018)	China	2016	Animals	fecal samples from commerial dairy farm	E. coli	1	ST278	mcr-1			IncX4			MacConkey (2ug/ml Col), PCR, broth microdilution, conjugation assay, MLST, WGS (Illumina)
mechanisms	474 (Lv, 2018)	Pakistan	2016-2017	Animals	clocal swabs of healthy broiler chicken	E. coli	8	ST10, ST2847, ST155, ST361 (2), ST6395, new ST (2)	mcr-1			IncI2-type			MacConkey (4 ug/ml Col), broth microdilution, WGS (Illumina HiSeq), MALDI-TOF MS,
Epidemiology
Epidemiology	476 (Webb, 2015)	China	2012-13	Environment	Fresh agricultural food	S. Derby	1					IncX4 (2), IncP (2)			disk diffusion, WGS,
Epidemiology	476 (Webb, 2015)	China	2012-13	Environment	Fresh agricultural food	S. Parayphi B (2)	2					IncX4 (2), IncP (2)			disk diffusion, WGS,
Epidemiology	476 (Webb, 2015)	China	2012-13	Environment	Fresh agricultural food	Salmonella 1,4,[5],12:i:-	1					IncX4 (2), IncP (2)			disk diffusion, WGS,
Epidemiology
Genome content	478 (Wang, 2017)	china	2014-15	Human	blood samples	E. coli	10	ST98, ST10 (3), ST744, ST1408 (2), ST5889 (2), ST410, new ST	mcr-1			IncX4, IncI2			PCR, MLST, broth microdilution, WGS (HiSeq, MiSeq), multiplex PCR typing,
Epidemiology	479 (Carfora, 2018)	Italy	2016-17	Animal	chicken broiler	S. Infantis	4	ST32 (4)	mcr-1.1			IncX4 (4)		aph(3') (2), aadA1 (2), aadA2 (2), blaCTX-M-1 (2), blaTEM−1B (2), cmlA1 (1), sul1 (4), sul3 (2), tet(A) (4),dfrA1 (2), dfrA14 (4)	broth microdilution, PCR, WGS (Illumina, Nextera), MLST, SNPs
Epidemiology	480 (Rau, 2018)	Brazil	2011/2017	Animal	Animal products	Salmonella Typhimurium	1		mcr-1						PCR, conjugation assay,
Management	481 (Kanamori,2018)
Genome content: insight into mcr-1	482 (Yu, 2017)
Epidemiology	483 (Lee, 2019)	Taiwan	2018	Human	Clinical isolates	E. coli (1)	1		mcr-1						Vitek-2, broth microdilution, PCR, MLST, PFGE
Epidemiology	483 (Lee, 2019)	Taiwan	2018	Human	Clinical isolates	K. pneumoniae (2)	2		mcr-1						Vitek-2, broth microdilution, PCR, MLST, PFGE
Epidemiology	483 (Lee, 2019)	Taiwan	2018	Human	Clinical isolates	Salmonella (3)	3		mcr-1						Vitek-2, broth microdilution, PCR, MLST, PFGE
Epidemiology	484 (Sennati, 2017)	Bolivia	2013	Food	ready to eat food from Camiri local markets	C. braakii	1		mcr-1			IncI2	ISEcp1-blaCTX-M-55/64	blaCMY-82, blaCTX-M-55	MacConkey (2 mg/L Col), MALDI-TOF MS, PCR, conjugation assay, WGS (Illumina HiSeq), 16S rRNA sequencing
Epidemiology	485 (Ho, 2018)	China	2015-16	Animal	rectal swaps of pigs	E. coli	4	ST1602, ST871, ST7512, ST7510	mcr-1	chromosome (1)		IncX4, IncFIB, IncY		blaNDM-5 (4)	MALDI-TOF MS, agar dilution (col), disk diffusion, PCR, MLST, conjugation assay, WGS (Illumina MiSeq)
Epidemiology	486 (Lu, 2018)	China	2010, 2012	Human	Blood and pus	E. coli	2	ST44, ST2	mcr-1			IncI1, IncP		blaOXA-48 (2), blaCTX-M (2), qnrA (2), aac(6')-Ib-cr (2)	broth microdilution, PCR, conjugation assay, S1-PFGE, MLST
Genome	487 (Wang, 2019)		2016	Animal	cloaca samples from chickens	Raoultella ornithinolytica	2		mcr-8, mcr-8.4			IncFII-type (2)		aadA1, aph(30)-Ia, strA, strB, aac(60)-Ib, and armA, fosA, mph(E), floR, cml, qnrB4, sul, tet(B), tet(34), blaTEM-1B, blaOXA-1, blaDHA-1;; aac(3)-IVa, aph(4)-Ia, aadA2, fosA, mph(A), mph(E), cat, floR, cml, QnrS4, oqxAB, QnrB52, sul1, sul2 and sul3, tet(A), tet(34), tet(O), tet(B), blaTEM-1B, blaOXA-1, blaSHV-73.	MALDI-TOF MS, 16S rDNA, PCR, sanger sequencing, S1-PFGE, Southern blotting, conjugation assay, broth microdilution, WGS (HiSeq)
Epidemiology
Epidemiology	489 (Ma, 2017)	China	2015-16	Animal	farm, abatoir and market samples of pigs and chickens	Salmonella isolates	22								disk diffusion, PCR, MLST, PFGE,
Epidemiology	490 (Sun, 2019)	China		Animal, Environment, Humans		E. coli	9	ST515 (5), ST1196 (4)	mcr-1			IncX4		blaCTX-M-14, blaCTX-M-65, tet(X4) (9)	MacConkey (Tigecycline 2mg/L), WGS, broth microdilution, MLST,
clinical trail delete	491 (Mourand, 2019)			Animal	rectal swab of pigs
Epidemiology	492 (Founou, 2018)	South Africa	2016	Animal	rectal swab and nasal swab of pigs	E. coli	1	ST446	mcr-1					blaTEM-1B, blaCTX-M-55, aacA4, aadA5, aac(6΄)-Ib-cr, oqxB, fosA, tet(A), floR, drfA7, drfA17, sul2	Vitek-2, WGS (Illumina MiSeq),
Epidemiology	493 (Dalmolin, 2017)	Brazil	2014	Human	rectal swab	E. coli	1	ST744	mcr-1			IncX4	ISApl1, pap2	blaKPC-2, floR, catA1, strA, strB, aph(3')-Ia, blaTEM-1. mphA, erm(42), sul2, tetA, tetB	conjugation assay, WGS, in silico analysis,
Epidemiology	494 (She, 2018)	China	2016	Human	Stool sample	carbapenem-resistant E. coli	14		mcr-1	chromosome (2)		IncHI2			PCR, sanger sequencing, WGS (Illumina HiSeq), broth microdilution, PFGE
management	495 (Okdah, 2018)
Epidemiology	496 (Bui, 2018)	Vietnam	2013-14	Human and Animal	feacal samples	E. coli	11		mcr-1					blaCTX-M-3(1), blaCTX-M-55 (9), blaCTX-M-14 (1)	Vitek-2, PCR, disk diffusion, PFGE
management	497 (Guo, 2020)
management	498 (Shanmugakani, 2019)
Genome	499 (Salloum, 2020)	Lebanon	2018	Human	urine	K. pneumoniae	1		mcr-8.1	pKP91		IncR/IncFIA		blaDHA-1, blaSHV-12, blaSHV-13, blaSHV-31, blaSHV-86, blaSHV-129, blaSHV-155, blaSHV-172, aac(6′)-Ib-cr, aadA1, aadA16, aadA2b, aph(3′)-Ia, aac(6′)-Ib-cr, oqxA, oqxB, qnrB2, qnrB4, qnrB52, sul1, sul3, fosA, mph(A), mph(E), msr(E), tetD, dfrA27, cmlA1, floR, arr-3	MALDI-TOF MS, disk diffusion assay, broth microdilution, PCR, PBRT, conjugation assay, WGS (Illumina MiSeq), MLST
Epidemiology	500 (Yamamoto, 2019)	Ecuador	2017	Animal	rectal stool swab samples from livestock (pigs, chicken)	E. coli	31		mcr-1						CHROMagar COL-APSE, Etest, disk diffusion, PCR, PFGE
Detection	501 (Zou, 2017)
Epidemiology	502 (Peng, 2019)	China		Animal	feaces of diarrheal pig	E. coli	1	ST695	mcr-1	chromosome			ISApl1	mdfA, mphA, oqxA, oqxB, qnrS1, aadA1, aadA2, aph(3')-Ia, aph(3')-VI, rmtB, cmlA, floR, tetA, tetM, dfrA12, blaNDM-1, blaTEM-1B	MacConkey (2 ug/ml Col), broth microdilution, PCR, WGS (NanoDrop2000), conjugation assay
Epidemiology	503 (Lei, 2020)	China	2019	Animal	Chicken: anal swab	Enterobacter roggenkampii	1	ST515	mcr-10.1			IncFII	IS903, ISKpn26, ISEc36	blaMIR-3, fosA	BD Diagnostic, disc diffusion, WGS (Illumina HiSeq), conjugation assay,
Epidemiology	504 (Partridge, 2018)
Epidemiology	505 (Sun, 2019)	China	2018	Human	Stool sample	Leclercia adecarboxylata	1		mcr-4.3						MALDI-TOF MS, broth microdilution, WGS (Illumina HiSeq),
Management	506 (Lu, 2019)
Epidemiology	507 (Chen, 2019)	Taiwan	2014-17	Human	Urine (2), ascites, rectal swab	E. coli	4	ST617, ST457, ST10, ST1196	mcr-1	Chromosome (1), plasmid (3)				blaSHV-5 (1), blaCMY-2 (3), blaTEM-1 (1), blaCTX-M-65 (1), blaNDM-9 (1),	Vitek-2, PCR, agar dilution, broth microdilution, MLST, S1-PFGE, Southern blotting, plasmid sequencing
Epidemiology	508 (Wang, 2018)	China	2016	Animals	dog: urine, nasal secretion, feaces (5), cat: feaces	E. coli	8		mcr-1		ISApl1-mcr-1-pap2 (8)	IncN1-IncHI2/ST3 (4), IncI2 (1)		blaCTX-M (8), fosA3 (8), floR (8), oqxAB (2)	MALDI-TOF MS, PCR, PFGE, Conjugation assay, Southern blot, agar dilution, broth microdilution, plasmid sequencing,
Detection	509 (Dona, 2017)
Detection	510 (Clement, 2018)
Genome content of IncF plasmid with 15 other resistance genes	511 (Gomi, 2019)	Japan		Environment	wasterwater	E. coli	1	ST393	mcr-3.1			IncF		qnrS1, floR, catA2, blaCTX-M-55, dfrA17,blaTEM-1B, sul2, strA, strB, aphA1, tetR, tetC, tetD, mefB, ermB,	WGS (Illumina, Nanpore), conjugation assay,
Epidemiology	512 (Dalmolin, 2020)	Brazil	2014, 2016, 2018	Human	Rectal swabs (4), ascites fluid	E. coli (3)	3		mcr-1					blaKPC	Multiplex PCR high-resolution melting, PCR, sanger sequencing, broth microdiltion,
Epidemiology	512 (Dalmolin, 2020)	Brazil	2014, 2016, 2018	Human	Rectal swabs (4), ascites fluid	K. pneumoniae (2)	2		mcr-1					blaKPC	Multiplex PCR high-resolution melting, PCR, sanger sequencing, broth microdiltion,
Genome	513 (Guo, 2019)	Singapore	2010	Anima;	retail chicken rice	E. coli	1		mcr-5.1			IncX1		aph(3')-Ia, aadA1, blaTEM-176, sul3, qnrS1	broth microdilution, conjugation assay, PCR, stability test, MicroScan, broth dilution assay, WGS (PacBio RS II, Illumina HiSeq)
Genome: fitness cost of mcr-3 + structural modification of genes	514 (Yang, 2020)
Structural	515 (Sherman, 2016)
Epidemiology	516 (Huang, 2020)	China	2017	Humans	sputum, blood, drainage, secretion, pus and throat swab	E. coli	14	ST167 (2), ST617 (2), ST4380 (2), ST10 (2), ST5229, ST23, ST2179, ST189, ST297				IncX4 (4), IncHI2 (4), IncI2 (3), IncHI2A/HI (2), IncY		blaNDM-5 (11), blaNDM-4 (2), blaNDM-9 (1)	MALDI-TOF MS, PCR, broth microdilution, WGS (Illumina HiSeq), quantitative RT-PCR assay
Genome	517 (Sia, 2020)	England	2012-17	Humans	Stool samples, poultry meat sample	S. Typhimurium (19)	19	S. Typhimurium (mcr-1): ST34 (12), ST19 (1), ST36 (6); mcr-3: ST34 (13), ST36 (3); mcr-5: ST34	mcr-1 (32), mcr-3 (19), mcr-5 (1)	mcr-3: chromosome (1)	mcr-5: Tn6452	mcr-1: IncX4 (13),IncI2 (9), IncHI2 (7), IncHI1 (1), mcr-3: IncHI2 (7), IncA/C2 (10), IncFII/IncFIIB (1), IncHI2A/IncY (1)	mcr-1:ISApl1 (IncI2-2; IncHI2-2, IncHI1-1, chromosome - Tn6330); mcr-3: ISKpn40 (19), IS26,	blaTEM-1 (40), blaTEM (6), blaCMY-2 (3), blaCTX-M-55 (9), blaCTX-M-14 (1), dfrA (24), dfrA12 (16), tetA/tetM/tetX (47), catA/floR/cmlA1 (34), qnr (24),,mphA (6), ern (6)	WGS (Illumina Nextera), MLST, GeneFinder, PlasmidFinder, Nanopore sequencing
Genome	517 (Sia, 2020)	England	2012-17	Humans	Stool samples, poultry meat sample	S. Stanley (3)	3	S. Typhimurium (mcr-1): ST34 (12), ST19 (1), ST36 (6); mcr-3: ST34 (13), ST36 (3); mcr-5: ST34	mcr-1 (32), mcr-3 (19), mcr-5 (1)	mcr-3: chromosome (1)	mcr-5: Tn6452	mcr-1: IncX4 (13),IncI2 (9), IncHI2 (7), IncHI1 (1), mcr-3: IncHI2 (7), IncA/C2 (10), IncFII/IncFIIB (1), IncHI2A/IncY (1)	mcr-1:ISApl1 (IncI2-2; IncHI2-2, IncHI1-1, chromosome - Tn6330); mcr-3: ISKpn40 (19), IS26,	blaTEM-1 (40), blaTEM (6), blaCMY-2 (3), blaCTX-M-55 (9), blaCTX-M-14 (1), dfrA (24), dfrA12 (16), tetA/tetM/tetX (47), catA/floR/cmlA1 (34), qnr (24),,mphA (6), ern (6)	WGS (Illumina Nextera), MLST, GeneFinder, PlasmidFinder, Nanopore sequencing
Genome	517 (Sia, 2020)	England	2012-17	Humans	Stool samples, poultry meat sample	S. Rissen (2)	2	S. Typhimurium (mcr-1): ST34 (12), ST19 (1), ST36 (6); mcr-3: ST34 (13), ST36 (3); mcr-5: ST34	mcr-1 (32), mcr-3 (19), mcr-5 (1)	mcr-3: chromosome (1)	mcr-5: Tn6452	mcr-1: IncX4 (13),IncI2 (9), IncHI2 (7), IncHI1 (1), mcr-3: IncHI2 (7), IncA/C2 (10), IncFII/IncFIIB (1), IncHI2A/IncY (1)	mcr-1:ISApl1 (IncI2-2; IncHI2-2, IncHI1-1, chromosome - Tn6330); mcr-3: ISKpn40 (19), IS26,	blaTEM-1 (40), blaTEM (6), blaCMY-2 (3), blaCTX-M-55 (9), blaCTX-M-14 (1), dfrA (24), dfrA12 (16), tetA/tetM/tetX (47), catA/floR/cmlA1 (34), qnr (24),,mphA (6), ern (6)	WGS (Illumina Nextera), MLST, GeneFinder, PlasmidFinder, Nanopore sequencing
Genome	517 (Sia, 2020)	England	2012-17	Humans	Stool samples, poultry meat sample	S. Java (2)	2	S. Typhimurium (mcr-1): ST34 (12), ST19 (1), ST36 (6); mcr-3: ST34 (13), ST36 (3); mcr-5: ST34	mcr-1 (32), mcr-3 (19), mcr-5 (1)	mcr-3: chromosome (1)	mcr-5: Tn6452	mcr-1: IncX4 (13),IncI2 (9), IncHI2 (7), IncHI1 (1), mcr-3: IncHI2 (7), IncA/C2 (10), IncFII/IncFIIB (1), IncHI2A/IncY (1)	mcr-1:ISApl1 (IncI2-2; IncHI2-2, IncHI1-1, chromosome - Tn6330); mcr-3: ISKpn40 (19), IS26,	blaTEM-1 (40), blaTEM (6), blaCMY-2 (3), blaCTX-M-55 (9), blaCTX-M-14 (1), dfrA (24), dfrA12 (16), tetA/tetM/tetX (47), catA/floR/cmlA1 (34), qnr (24),,mphA (6), ern (6)	WGS (Illumina Nextera), MLST, GeneFinder, PlasmidFinder, Nanopore sequencing
Genome	517 (Sia, 2020)	England	2012-17	Humans	Stool samples, poultry meat sample	S. enterica serovars 4,[5],12:b:-	1	S. Typhimurium (mcr-1): ST34 (12), ST19 (1), ST36 (6); mcr-3: ST34 (13), ST36 (3); mcr-5: ST34	mcr-1 (32), mcr-3 (19), mcr-5 (1)	mcr-3: chromosome (1)	mcr-5: Tn6452	mcr-1: IncX4 (13),IncI2 (9), IncHI2 (7), IncHI1 (1), mcr-3: IncHI2 (7), IncA/C2 (10), IncFII/IncFIIB (1), IncHI2A/IncY (1)	mcr-1:ISApl1 (IncI2-2; IncHI2-2, IncHI1-1, chromosome - Tn6330); mcr-3: ISKpn40 (19), IS26,	blaTEM-1 (40), blaTEM (6), blaCMY-2 (3), blaCTX-M-55 (9), blaCTX-M-14 (1), dfrA (24), dfrA12 (16), tetA/tetM/tetX (47), catA/floR/cmlA1 (34), qnr (24),,mphA (6), ern (6)	WGS (Illumina Nextera), MLST, GeneFinder, PlasmidFinder, Nanopore sequencing
Genome	517 (Sia, 2020)	England	2012-17	Humans	Stool samples, poultry meat sample	S. Thompson	1	S. Typhimurium (mcr-1): ST34 (12), ST19 (1), ST36 (6); mcr-3: ST34 (13), ST36 (3); mcr-5: ST34	mcr-1 (32), mcr-3 (19), mcr-5 (1)	mcr-3: chromosome (1)	mcr-5: Tn6452	mcr-1: IncX4 (13),IncI2 (9), IncHI2 (7), IncHI1 (1), mcr-3: IncHI2 (7), IncA/C2 (10), IncFII/IncFIIB (1), IncHI2A/IncY (1)	mcr-1:ISApl1 (IncI2-2; IncHI2-2, IncHI1-1, chromosome - Tn6330); mcr-3: ISKpn40 (19), IS26,	blaTEM-1 (40), blaTEM (6), blaCMY-2 (3), blaCTX-M-55 (9), blaCTX-M-14 (1), dfrA (24), dfrA12 (16), tetA/tetM/tetX (47), catA/floR/cmlA1 (34), qnr (24),,mphA (6), ern (6)	WGS (Illumina Nextera), MLST, GeneFinder, PlasmidFinder, Nanopore sequencing
Genome	517 (Sia, 2020)	England	2012-17	Humans	Stool samples, poultry meat sample	S. Newport	1	S. Typhimurium (mcr-1): ST34 (12), ST19 (1), ST36 (6); mcr-3: ST34 (13), ST36 (3); mcr-5: ST34	mcr-1 (32), mcr-3 (19), mcr-5 (1)	mcr-3: chromosome (1)	mcr-5: Tn6452	mcr-1: IncX4 (13),IncI2 (9), IncHI2 (7), IncHI1 (1), mcr-3: IncHI2 (7), IncA/C2 (10), IncFII/IncFIIB (1), IncHI2A/IncY (1)	mcr-1:ISApl1 (IncI2-2; IncHI2-2, IncHI1-1, chromosome - Tn6330); mcr-3: ISKpn40 (19), IS26,	blaTEM-1 (40), blaTEM (6), blaCMY-2 (3), blaCTX-M-55 (9), blaCTX-M-14 (1), dfrA (24), dfrA12 (16), tetA/tetM/tetX (47), catA/floR/cmlA1 (34), qnr (24),,mphA (6), ern (6)	WGS (Illumina Nextera), MLST, GeneFinder, PlasmidFinder, Nanopore sequencing
Genome	517 (Sia, 2020)	England	2012-17	Humans	Stool samples, poultry meat sample	S. Enteritidis	1	S. Typhimurium (mcr-1): ST34 (12), ST19 (1), ST36 (6); mcr-3: ST34 (13), ST36 (3); mcr-5: ST34	mcr-1 (32), mcr-3 (19), mcr-5 (1)	mcr-3: chromosome (1)	mcr-5: Tn6452	mcr-1: IncX4 (13),IncI2 (9), IncHI2 (7), IncHI1 (1), mcr-3: IncHI2 (7), IncA/C2 (10), IncFII/IncFIIB (1), IncHI2A/IncY (1)	mcr-1:ISApl1 (IncI2-2; IncHI2-2, IncHI1-1, chromosome - Tn6330); mcr-3: ISKpn40 (19), IS26,	blaTEM-1 (40), blaTEM (6), blaCMY-2 (3), blaCTX-M-55 (9), blaCTX-M-14 (1), dfrA (24), dfrA12 (16), tetA/tetM/tetX (47), catA/floR/cmlA1 (34), qnr (24),,mphA (6), ern (6)	WGS (Illumina Nextera), MLST, GeneFinder, PlasmidFinder, Nanopore sequencing
Genome	517 (Sia, 2020)	England	2012-17	Humans	Stool samples, poultry meat sample	S. Agona	1	S. Typhimurium (mcr-1): ST34 (12), ST19 (1), ST36 (6); mcr-3: ST34 (13), ST36 (3); mcr-5: ST34	mcr-1 (32), mcr-3 (19), mcr-5 (1)	mcr-3: chromosome (1)	mcr-5: Tn6452	mcr-1: IncX4 (13),IncI2 (9), IncHI2 (7), IncHI1 (1), mcr-3: IncHI2 (7), IncA/C2 (10), IncFII/IncFIIB (1), IncHI2A/IncY (1)	mcr-1:ISApl1 (IncI2-2; IncHI2-2, IncHI1-1, chromosome - Tn6330); mcr-3: ISKpn40 (19), IS26,	blaTEM-1 (40), blaTEM (6), blaCMY-2 (3), blaCTX-M-55 (9), blaCTX-M-14 (1), dfrA (24), dfrA12 (16), tetA/tetM/tetX (47), catA/floR/cmlA1 (34), qnr (24),,mphA (6), ern (6)	WGS (Illumina Nextera), MLST, GeneFinder, PlasmidFinder, Nanopore sequencing
Genome	517 (Sia, 2020)	England	2012-17	Humans	Stool samples, poultry meat sample	S. Virchow	1	S. Typhimurium (mcr-1): ST34 (12), ST19 (1), ST36 (6); mcr-3: ST34 (13), ST36 (3); mcr-5: ST34	mcr-1 (32), mcr-3 (19), mcr-5 (1)	mcr-3: chromosome (1)	mcr-5: Tn6452	mcr-1: IncX4 (13),IncI2 (9), IncHI2 (7), IncHI1 (1), mcr-3: IncHI2 (7), IncA/C2 (10), IncFII/IncFIIB (1), IncHI2A/IncY (1)	mcr-1:ISApl1 (IncI2-2; IncHI2-2, IncHI1-1, chromosome - Tn6330); mcr-3: ISKpn40 (19), IS26,	blaTEM-1 (40), blaTEM (6), blaCMY-2 (3), blaCTX-M-55 (9), blaCTX-M-14 (1), dfrA (24), dfrA12 (16), tetA/tetM/tetX (47), catA/floR/cmlA1 (34), qnr (24),,mphA (6), ern (6)	WGS (Illumina Nextera), MLST, GeneFinder, PlasmidFinder, Nanopore sequencing
Epidemiology	518 (Lozano-Leon, 2019)	Spain	2012-16	Animal	Mussels	Salmonella spp	1		mcr-1					aac(6’)-Iaa,aadA1,aadA2, blaTEM-1B, cmlA1, sul1,sul3, tet(A), dfrA1	xylose lysine deoxy-cholate agar, PCR, vitek-2,
Epidemiology	519 (Carroll, 2018)	Switzerland	2017	Human	blood sample
Epidemiology	520 (Zhang, 2019)	China	2019	Human	stool sample	Klebsiella pneumoniae	1	ST1462	mcr-1			IncHI2	ISApl1	blaCTX-M-9, qnrB, oqxA, oqxB, tetA	Salmonella shigella agar plates, MALDI-TOF MS, broth microdilution, PCR, WGS
Prevelance of mcr in swine farms	521 (Yang, 2018)	China	2018	Environment	swine farms: wasterwater	E. coli	4								PCR, Real time qPCR, DNA sequencing, 16S rRNA sequencing, broth microdilution, conjugation assay,
Management	522 (Li, 2018)
Epidemiology	523 (Poirel, 2018)	Sao Tome and Principe	2018	Human	rectal samples	E. coli	1		mcr-1			IncX4			Eosin methylene blue (1ug/ml Col), PCR, PFGE, MLST, PBRT, conjugation assay
Epidemiology	524 (Lv, 2018)	China	2015	Animals	feacal samples of chickens	E. coli	2	ST7506, ST48/ST10 complex	mcr-1	chromosome (1)		IncI2 (1)		blaNDM-1, blaNDM-9, blaCTX-M-55, blaTEM-1B, floR (2), rmtB, fosA3, aph(4)-Ia (2), aac(3)-Iva (2), aac(6')Ib-cr, aph(3')-Ic, strA (2), strB (2), aadA2, arr-3, catB3, sul1 (2), sul2 (2), tet(A) (2), dfrA12, dfrA17, dfrA27	MALDI-TOF MS, agar dilution, broth microdilution, PCR, Sanger sequencing, WGS, S1-PFGE, Southern blot, plasmid sequencing,
Epidemiology	525 (Lorenzoni, 2018)	Brazil	2015-18	Humans	blood culture	E. coli	1		mcr-1	plamsid					Vitek-2, broth microdilution, PCR, Sanger sequencing, MALDI-TOF MS,
Virulence factors	526 (Ghasemian, 2019)	Tehran	2011-16	Human	stool samples	K. oxytoca (5)	5		mcr-1 (4), mcr-2 (1)					blaIMP, blaOXA-48-like	agar dilution, PCR, broth microdilution, RT-qPCR
Detection tool	527 (Li, 2018)
Genome	528 (Zheng, 2017)	China		Humans	blood cultures	E. coli	2	ST405, ST131	mcr-1	nikA-nikB-mcr-1-hp		IncI2, IncHI2	ISApl1	blaCTX-M-15, blaCTX-M-55, sul, mph, aac(3)-Ib, aac(3)-Iva, fosA14, blaNDM-1, , erm, aadA4, dfrA, oqxB, tetB, blaNDM-1, blaCTX-M-14 (2), blaTEM (2), sul1, sul2, mph, aac(6′)-Ib, rmtc, arr, floR, aph, aph4,	WGS (Illumina HiSeq)
Epidemiology	529 (Saidani, 2019)	Tunisa	2016-17	Humans	feacal samples from healthy and diarrhoeic calves > dairy farms	E. coli	11	ST162 (3), ST88 (3), ST533 (4), ST744	mcr-1			IncHI2		blaCTX-M (11)	PCR, S1-PFGE, MLST,
Management	530 (Yu, 2019)
Epidemiology	531 (Tonini, 2018)	Brazil	2017	Humans	foot infection	E. coli	1	ST3901	mcr-1					blaCTX-M	Vitek-2,broth microdilution, Etest, PCR, sequencing
Epidemiology	532 (Pietsch, 2018)	Germany	2008-16	Animals	Chicken (3), pigs (5), turkey (1)	E. coli	12		mcr-1						PCR
Epidemiology	533 (Wei, 2018)
Epidemiology	534 (Sulaiman, 2019)	Lebanon		Environment	domestic and sewer water	E. coli	36		mcr-1			IncI2, IncX4		blaTEM (30), blaCTX-M (29), bla SHV (5), blaOXA (2), blaKPC (1)	selective RAPID'E.coli 2 Agar (4 ug/ml Col), disk diffusion, PCR, broth microdilution, conjugation assay,
deleted	535
Detection test	536 (Dortet, 2018)
Management	537 (Schirmeier, 2018)
Virulence	538 (Liu, 2019)	China	2017-18	Animal	livestock farrms: pig liver (6), pig blood (1)	K. pneumoniae	7	ST107, unknown (3), ST462 (2), ST15	mcr-1.1					ant(2”)-Ia (2), aac(6')-Ib-cr (6), aac(3)-IId (5), aadA16 (4), aadA1, aadA2, aadA16, armA (3), aph(6)-Id (6), aph(3'')-Ia (2), aph(3”)-Ib (4), aph(4)-Ia, blaCTX-M-3, blaCTX-M-14, blaDHA-1 (3), blaTEM-1A (3), blaTEM-1B (2), blaTEM-116, blaSHV-2 (2), blaSHV-67 (2), blaSHV-182, blaSHV-26, qnrB2 (2), qnrS1, qnrB4 (5), qnrB6 (2), qnrB52, oqxA (7), oqxB (7), fosA (5), fosA5 (2), cmlA1, mphA, msrE (2), …	disk diffusion, broth microdilution, MLST, WGS (Illumina, HiSeq),
Structural/Genomic	539 (Yang, 2017)
Genomic	540 (Wang, 2018)	China	2017	Animal	fecal sample	E. coli	1	ST3634	mcr-3			IncR-type	TnAs2, IS15DI	aph(3′)-Ia, aadA5, aac(3)-Iid, arr-3, mph(A), tetA, tetM, floR, qnrS1, qnrS2, oqxAB, aac(6′)Ib-cr, dfrA17, blaOXA-1, blaTEM-1B, rmeB, ble	broth microdilution, WGS (Illumina HiSeq),
Epidemiology	541 (Ruan, 2019)	China	2019	Human	blood culture	K. pneumoniae	1	ST2570	mcr-1			IncHI2	ISApl1	blaCTX-M-14 and blaSHV-11, aac(3)-Iva, aadA1, aadA2, aph(30)-Ia, aph(4)-Ia, sul2, sul3, cmlA1, floR, fosA3, mphA, oqxA, oqxB	Vitek-2, MALDI-TOF MS, broth microdilution, Southern blot, conjugation assay, PCR, sanger sequencing, WGS (Illumina HiSeq), MLST,
Epidemiology	542 (Sun, 2019)	China	2019	Animal	chicken and pigs: cloacal swabs and feacal swabs	E. coli	2		mcr-1	chromosome (2)				tetX4	broth microdilution, WGS
Management	543 (Barker, 2017)
Relevance? Zero	544 (Viel, 2018)
Epidemiology	545 (Chiba, 2019)	Brazil	2013	Animal	chicken meat	E. coli	1	ST38	mcr-1			IncX4			PCR, WGS, MLST, conjugation
Epidemiology	546 (Zheng, 2017)	China	2014-16	Humans	blood culture	K. pneumoniae	2	ST305	mcr-1			IncX4 (2)		blaSHV-1 (2), oqxA (2), oqxB (2), fosA3 (2), qnrS1 (2), floR (2), mefB,strB, aac(3)-Iid	broth microdilution, PCR, sequencing, conjugation assay, multiplex PCR, S1-PFGE, WGS, MLST, PBRT,
Genome content: of mcr-2 in IncX4 plasmid	547 (Partridge, 2017)
Epidemiology	548 (Runcharoen, 2017)	Thailand	2014-15	Humans	clinical isolate	E. coli	1	ST457						blaCTX-M-55	MALDI-TOF MS,Vitek-2 Etest, WGS (Illumina HiSeq), MLST, PCR
Epidemiology	548 (Runcharoen, 2017)	Thailand	2014-15	Environment	wastewater sample from canals	E. coli	2							blaCTX-M-15 (2)	MALDI-TOF MS,Vitek-2 Etest, WGS (Illumina HiSeq), MLST, PCR
Epidemiology	549 (Fernandes, 2018)	South America	2012	Animal	diseased horse	E. coli	1	ST711	mcr-5.3	Tn3-type				blaCTX-M-8, blaTEM-1B, acc(3)_Iid, aadA2, strA, strB, sul2, dfrA12	double-disc synergy test, PCR, sequencing, WGS (Illumina, NextSeq), MLST
management	550 (Zhao, 2019)	China	2012-16	Humans
Epidemiology	551 (Yamamoto, 2019)	Vietman	2017-18	Humans	feacal samples	E. coli	68		mcr-1 (64), mcr-3, mcr-1/3 (1)						CHROMagar col-aspe, PCR, PFGE,
Epidemiology	552 (Berrazeg, 2016)	Algeria	2011	Human	Urine sample	E. coli	1	ST405	mcr-1						disk diffusion, conjugation, PCR, MLST, SuperPolymyxin medium, broth microdilution
Epidemiology	553 (Hallenberg, 2019)	Cambodia	2017	Animals	pig production: feacal samples	E. coli	62		mcr-1 (42), mcr-3 (20), mcr-1/3 (11)						broth microdilution, Sensititre EUVSEC plates, PCR,
Genomic: detection of an inactivated form of mcr-1 gene	554 (Thanh, 2016)	Vietnam	2008	Human	stool samples	S. sonnei	1		mcr-1			IncI2		ermB	AST, WGS (Illumina, HiSeq), SRST2, conjugation asay, PCR, sequencing
Epidemiology	555 (Ngbede, 2020)	Nigeria	2016-19	Animals	cattle (1), poultry: Cloacal swabs (5), liver (3)	E. coli (8)	8		mcr-1 (9), mcr-5 (1), mcr-8(1)			IncX4 (9)			MacConkey (2 ug/ml Col), broth macrodilution, PCR, 16S RRNA sequencing, WGS (Illumina MiSeq), MLST, conjugation assay
Epidemiology	555 (Ngbede, 2020)	Nigeria	2016-19	Animals	cattle (1), poultry: Cloacal swabs (5), liver (3)	C. werkmanii	1		mcr-1 (9), mcr-5 (1), mcr-8(1)			IncX4 (9)			MacConkey (2 ug/ml Col), broth macrodilution, PCR, 16S RRNA sequencing, WGS (Illumina MiSeq), MLST, conjugation assay
Epidemiology	555	NIgeria	2016-19	Humans	stool (3), urine (5)	E. coli (1)	1		mcr-1 (6), mcr-8 (5)
Epidemiology	555	NIgeria	2016-19	Humans	stool (3), urine (5)	K. pneumoniae (8)	8		mcr-1 (6), mcr-8 (5)
Management	556 (van der Weide, 2019)
Detection	557 (Condor, 2017)
Epidemiology	558 (Feng, 2018)	China	2016	Humans	fecal specimens	E. coli (88)	1	ST46	mcr-1			IncX4		blaNDM-5	API 20E, 16S rDNA sequencing, PCR, sequencing, conjugation, serial passage, PBRT, S1-PFGE, Southern Blot, WGS (Illumina HiSeq),
Epidemiology	559 (Lin, 2020)	China	2013/18	Humans	Blood samples	E. cloacae	2	ST114, ST190	mcr-9	plasmid			IS903B, IS26;	ant(2'')-Ia, aac(6ʹ)-IIc, aac(6')-Ib-cr, aadA5, aadA16, aph(3ʹʹ)-Ib, aph(3ʹ)-Ia, aph(6)-Id, aph(3ʹ)-Ia, armA, blaACT-16, blaACT-7, blaDHA-1, blaOXA-1, blaOXA-10, blaSHV-12, blaCTX-M-65, catA1, catA2, catB3, catB8, fosA (2), msr(E), mph(E), ere(A), aac(6ʹ)-Ib-cr, oqxB (2), oqxA (2), qnrB4, qnrB6, sul1, dfrA1, dfrA19, dfrA27, tetA, tetG, arr-3	MALDI-TOF MS, 16S rRNA sequencing, WGS, agar dilution, broth microdilution, WGS (Illumina HiSeq), MLST,
risk factor>no mcr detected	560 (Simon, 2017)
Genomic	561 (Chang, 2020)	China	2016	Animals	chicken feacal sample	E. coli	2	ST2705, ST2060	mcr-1			IncN/IncHI2A/IncHI2-type, IncHI2A/HI2	ISApl1 (2)		MALDI-TOF MS, broth microdilution, PCR, WGS (PacBio RS), MLST, S1-PFGE, conjugation assay,
Genomic	562 (Li, 2018)	China	2017	Human	urine	E. coli	1	ST3204	mcr-1			IncHI2		blaTEM-1B, blaCTX-199, blaNDM-16, aadA5, rmtB, aadA2, mphA, sul1, tetA, dfrA12, dfrA17	Vitek-2, 16S rRNA sequencing, MLST, broth microdilution, S1-PFGE, southern blotting, conjugation assay, WGS (PacBio RS II), plasmid stability tests,
Epidemiology	563 (Ribeiro, 2020)	Israel	2010	Humans	rectal swabs	C. farmeri	1		mcr-9				IS903B, IS15DII		Vitek-2, Vitek MS, WGS (Illumina, Hiseq), broth microdilution,
Epidemiology	563 (Ribeiro, 2020)	Israel	2010	Humans	rectal swabs	C. amalonaticus	1		mcr-9				IS903B, IS15DII		Vitek-2, Vitek MS, WGS (Illumina, Hiseq), broth microdilution,
Management	564 (Liu, 2020)
Epidemiology	565 (Gelbicova, 2020)	Poland	2017	Animal	Turkey meat	E. coli	6		mcr-1						PCR, MALDI-TOF MS, sanger sequencing, broth microdilution,
Epidemiology	565	Hungary	2017-18	Animal	Turkey meat	E. coli	2		mcr-1
Epidemiology	565	Germany	2017-18	Animal	Turkey meat	E. coli	5		mcr-1
Epidemiology	565	Czeh Republic	2017	Animal	Turkey meat	E. coli	4		mcr-1
Management	566 (Zhou, 2018)
management	567 (Baron, 2018)
Management	568 (Zhou, 2020)
Genomic	569 (Li, 2018)	China	2013-16	Humans	feacal samples from diarrheal disease	E. coli	7	ST301 (3), ST93, ST117, ST88, ST2064	mcr-1			IncI2 (5), IncX4 (2), IncP1			PCR, broth microdilution, WGS (Illumina HiSeq), MLST, cloning,
function in cells	570 (Mattiuz, 2020)
Epidemiology	571 (Liu, 2020)	China	2017-18	Animals	cloacal swabs of healthy ducks	E. coli	9	ST457, ST69, ST2973, ST469, ST10, ST354, ST3170, ST345, ST410	mcr-1			IncI2 (4), IncFII (2), IncN, untypeable (2)	ISApl1 (7)	floR (6), fosA3 (3), blaTEM-1(4), blaCTX-M-55 (5), rmtB (2), tetA (2)	16S rDNA sequencing, broth microdilution, PCR, Xbal-PFGE, conjugation assay, S1-PFGE, PBRT,
Epidemiology	572 (Palani, 2020)	India	2017-18	Humans	stool samples	E. coli	2	ST2562 (1)	mcr-1			IncX4, untypeable	IS26-mcr-1.1-pap2-repB		Eosin Methylene blue (3.5 ug/ml Col), broth microdilution, disk diffusion, PCR, conjugation assay, WGS (Illumina HiSeq), MLST, ERIC-PCR
Epidemiology	573 (Drali, 2018)	Algiers coast	2016	Environment	seawater(2)	E. coli	2	ST23, ST115	mcr-1	non-conjugative plasmid/chromosome					Hektoen agar (2ug/ml Col), PCR, API 20E, disk diffusion, broth microdilution, MLST, conjugation assay,
Epidemiology	574 (Dalmolin, 2018)	Brazil	2014	Human	rectal swab	K. pneumoniae	1	ST437	mcr-1			IncX4		aph(3′)-Ia, ac(3)-Iid, aac(6′)Ib-cr, blaKPC-2, blaSHV11, blaCTX-M15, blaTEM-1, blaOXA-1, oqxB, oqxA,fosA, mph(A), catB3, sul1, tet(A), tet (B), dfrA30	PCR, Sanger sequencing, WGS (Illumina MiSeq), conjugation assay, broth microdilution,
Detection	575 (Bardet, 2017)
Epidemiology	576 (Le-Vo, 2019)	Vietnam	2017	Humans	blood samples	E. coli	1	ST457	mcr-1			IncI2	ISApl1	aadA1, aadA2, aph(30)-Ia, blaTEM-1B, cmlA1, dfrA12, floR, qacH, sul2, sul3, tet(A), tet(M), aadB, aphA6, blaNDM-1, blaOXA-4, blaMBL, blaCTX-M-55, qnrA1, strA, strB, sul1, mdfA	Vitek-2, agar dilution, broth microdilution, conjugation assay, WGS (MinION sequencer)
no mcr detected	577 (van Dulm, 2019)	Netherlands	2014-15	Humans	nasal swabs and feaces										PCR
Epidemiology	578 (Bachiri, 2018)	Algeria	2016	Animals	stool samples barbary macques	E. coli	1	ST405	mcr-1					blaCTXM-15, blaTEM-1, qnrB-19	MALDI-TOF MS, disk diffusion, Etest, PCR, ABI 3370 sequencer (DNA sequencing), conjugation assay
Risk factors	579 (Papadimitriou-Olivgeris, 2018)
Epidemiology	580 (El Garch, 2018)	France	2008-14	Animals	food producing animals: pigs and chicken	E. coli (3)	3								agar dilution, broth microdilution, PCR, MALDI-TOF MS, PFGE
Epidemiology	580 (El Garch, 2018)	France	2008-14	Animals	food producing animals: pigs and chicken	Salmonella sp. (1)	1								agar dilution, broth microdilution, PCR, MALDI-TOF MS, PFGE
Epidemiology	580	Germany	2008-14	Animals	fodd producing animals: chicken	E. coli (37), Salmonella sp. (1)	37								agar dilution, broth microdilution, PCR, MALDI-TOF MS, PFGE
Epidemiology	580	Germany	2008-14	Animals	fodd producing animals: chicken	E. coli (37), Salmonella sp. (1)	1								agar dilution, broth microdilution, PCR, MALDI-TOF MS, PFGE
Epidemiology	580	Spain	2008-14	Animals	food producing animals: pigs	E. coli (23)	23								agar dilution, broth microdilution, PCR, MALDI-TOF MS, PFGE
Epidemiology	580	Netherlands	2008-14	Animals	food producing animals: chicken	E. coli (5)	5								agar dilution, broth microdilution, PCR, MALDI-TOF MS, PFGE
Epidemiology	581 (Alba, 2018)	Italy	2014-15	Animals	food producing animals > caecal samples: fattening turkeys, broiler chickens, fattening pigs, bovine animals	E. coli (138)	138		mcr-1 (141), mcr-3 (4), mcr-4 (2)						broth microdilution, PCR, sanger sequencing, conjugation assay, WGS (Illumina NexteraXT), MLST,
Epidemiology	581 (Alba, 2018)	Italy	2014-15	Animals	food producing animals > caecal samples: fattening turkeys, broiler chickens, fattening pigs, bovine animals	Salmonella sp. (3)	3	ST3515, ST52, ST45	mcr-1 (141), mcr-3 (4), mcr-4 (2)						broth microdilution, PCR, sanger sequencing, conjugation assay, WGS (Illumina NexteraXT), MLST,
structural	582 (Xu, 2018)
Epidemiology	583 (Chan, 2018)	Hong Kong	2016	Humans	feacal samples	E. coli	14	ST442, , ST88, ST155, ST10, ST34, ST95, ST48 (2), ST746, ST5995, unknown (2)	mcr-1			IncX4 (1), IncP-1 (1)	IS26 (1)	aadA1 (7), aadA2 (6), aadA5 (2), aac(6')-Ib-cr, aph(3')-Ia (3), arr-3, blaTEM-1B(4), blaCTX-M-9 (2),dfrA12 (6), dfrA17 (2), blaOXA-1, fosA3, mphA (3), oqxAB (4), qnrS1 (2), qnrS2, strAB (4), sul1 (2), sul2 (2), sul3 (8), tetB ( 3), tetA, sul	ChromID CPS elite agar with PB disk, PCR, MALDI-TOF MS, disc diffusion, vitek-2, broth microdilution, Etest, sanger sequencing, WGS (Illumina MiSeq), MLST
Epidemiology	584 (Bianco, 2018)	Italy	2016-17	Humans	urine (21), blood (2), wound swab (2), bronchial aspirate	E. coli	26	ST617, ST744 (2), ST73, ST410, ST624, ST69 (2), ST457, ST10 (7), ST354, ST224 (3), ST216, ST95, ST131 (3)							Vitek-MS, Vitek-2, Sensititre, PCR assays, bidirectional sequencing,
Epidemiology	585 (Balaynehe, 2018)	South Korea	2015-17	Animals	food producing animals: pigs	E. coli	5		mcr-1 (3), mcr-3 (2)					tetA (4), tetB (2), blaOXA, blaTEM(5), blaAmpC (5), floR (5), sul1 (3), sul2 (5), sul3 (2), cat (2), cmlA, strAB (4), aphA1 (3)	MIC testing, CLSI, PCR, conjugation assay
Epidemiology	586 (Ellem, 2017)	Australia	2011/13	Humans	urine (2)	E. coli	2	ST167, ST93	mcr-1			IncI2			Pheonix BD, PCR, conjugation assay, WGS (Illumina, NextSeq), MLST
Epidemiology	587 (Elena, 2018)	Argentina	2016	Humans		E. coli			mcr-1			IncI2			Vitek-2, seuquencing (Illumina MiSeq), MLST,
Epidemiology	588 (Dandachi, 2018)	Lebanese	2015	Animals	poultry	E. coli	1	ST515	mcr-1	non-conjugative plasmid/chromosome				blaTEM-135-like	MALDI-TOF MS, disk diffusion, Etest, broth microdilution, PCR, conjugation assay
Epidemiology	589 (Berglund, 2018)	Vietnam	2015-16	Humans	tracheal fluid (2), blood	K. pneumoniae	3	ST307 (3)	mcr-1			IncHI2 (3)			Vitek-2, real-time PCR, WGS (Illumina MiSeq), MLST, SNP,
Prevelance of mcr in pigs and polutry farms	590 (Zhang, 2018)		2014-16	Animals	nasal swabs, cloacal and orophargyngeal samples from pigs and poultry				mcr-1, mcr-2, mcr-3						PCR assyas, phylogenetic analysis
Epidemiology	591 (Garcia, 2018)	Spain	2006;2017	Animals	feaces of pigs	E. coli	140	ST10 (92), ST100 (1), ST42 (7), ST1 (2) >mcr-4	mcr-4 (102), mcr-1 (37), mcr-5 (5)					blaCTX-M-1, blaCTX-M-14 (2), blaSHV-12 (3), blaTEM-135 (1), blaTEM-1 (3)	MicroScan WalkAway, disk duffision, PCR, MLST,
Epidemiology	592 (Farzana, 2019)	Bangladesh	2018	Humans	rectal swabs	E. coli	1		mcr-1.1			IncHI2-ST3	ISApl1	blaTEM-1B, aac(3)-IId, aph(3'')-Ib, aph(6)-Id, aph(3')-Ia, aadA1, aadA2, sul3, dfrA14, mph(A), tet(A), catB3, cml floR, aac(6')-Ib-cr, aac(3)-IIa, blaTEM-1B, blaOXA-1, blaCTXM-15	Chromogenic UTI media, MALDI-TOF MS, agar dilution, PCR, WGS (illumina MiSeq), S1-PFGE,
Epidemiology	593 (Islam, 2017)	Bangladesh		Environment	sludge samples	E. coli	1								API 20E, E-test, broth microdilution assay, PCR, sequencing
Genomic	594 (Huang, 2018)	China	2015-16	Humans	urine, blood, cervical swab	E. coli (5)	5	ST744, ST7542, ST156, ST4204, ST1196	mcr-1			IncX4 (3), IncI2 (2)	ISApl1	blaCTX-M- (3),	PCR, antibiotic susceptibility testing, conjugation assay, WGS (illumina, NextSeq), MLST, PBRT, cloning,
Genomic	594 (Huang, 2018)	China	2015-16	Humans	urine, blood, cervical swab	K. pneumoniae (1)	1	ST976	mcr-1			IncX4 (3), IncI2 (2)	ISApl1	blaCTX-M- (3),	PCR, antibiotic susceptibility testing, conjugation assay, WGS (illumina, NextSeq), MLST, PBRT, cloning,
no mcr detected	595 (Jaidane, 2017)	Tunisia	2012-16	Humans		K. pneumoniae
Epidemiology	596 (Kawanishi, 2016)	Japan		Animals	cattle, swine and broilers	E. coli	39					IncI2 (39)			agar dilution, broth dilution, PCR, conjugation assay,S1-PFGE,
Epidemiology	597 (Yamaguchi, 2018)	Vietnam	2012-14	Animals	meat or seafood products	E. coli	62	mcr-3: ST69, ST1081	mcr-1 (60), mcr-3.1, mcr-3.2			incI2 (16)		ESBL producing isolates	agar dilution, conjugation assay, disk diffusion, PCR, conjugation assay, S1-PFGE, WGS (PacBio RS), MLST
Epidemiology	598 (Li, 2018)	China	2013-15	Animals	raw mutton, raw chicken meat, chicken intestine (2)	E. albertii	4	ST4479 (4)	mcr-1			IncFII-type (1)	ISApl1 (1)		multi-plex PCR, 16S rDNA sequencing, MLST, disk diffusion, broth microdilution, PCR, sequencing, S1-PFGE, mating assay, WGS (PacBio sequencing)
Epidemiology	599 (Garcia-Graells, 2018)	Belgium	2012-15	Animals	food	S. Typhimurium 4,5:i:-	1	ST34	mcr-1 (2), mcr-2 (1)			IncX4 (3)		aadA1 (2), aadA2, cmlA1, blaTEM-1 (2), sul 2(2), sul3, dfrA1, dfrA12, strA, strB, tetB	broth microdilution, sensititre plates, PCR, WGS (Illumina MiSeq),
Epidemiology	599 (Garcia-Graells, 2018)	Belgium	2012-15	Animals	food	S. Autogglutinable	1	ST3663	mcr-1 (2), mcr-2 (1)			IncX4 (3)		aadA1 (2), aadA2, cmlA1, blaTEM-1 (2), sul 2(2), sul3, dfrA1, dfrA12, strA, strB, tetB	broth microdilution, sensititre plates, PCR, WGS (Illumina MiSeq),
Epidemiology	599 (Garcia-Graells, 2018)	Belgium	2012-15	Animals	food	S. Derby	1	ST40	mcr-1 (2), mcr-2 (1)			IncX4 (3)		aadA1 (2), aadA2, cmlA1, blaTEM-1 (2), sul 2(2), sul3, dfrA1, dfrA12, strA, strB, tetB	broth microdilution, sensititre plates, PCR, WGS (Illumina MiSeq),
Genomic: inactive mcr	600 (Zhou, 2018)	China	2 0 1 2	Humans	urine	E. coli	1	ST359	mcr-1			IncI2	IS1294b (interrupting gene)	floR, sul2, blaCMY,	PCR screening, MALDI-TOF MS, Vitek-2, broth microdilution, S1-PFGE, conjugation assay, col-R induction assay, WGS (Illumina HiSeq), MLST, growth assay (Fitness cost assay)
Epidemiology	601 (Juhasz, 2017)	Hungary	2011	Humans	blood cultures	E. coli	1		mcr-1	non-conjugative plasmid					disk diffusion, MH (4 mg/L Col), broth microdilution, PCR, bidirectional sequencing (Sanger)
Genomic: chromosomally encoded mcr	602 (Li, 2018)	China	2016-17	animals, food, environment and humans		E. coli (200)	8	ST5625, ST2705, ST871, ST1716, ST10 (like), ST2345, ST206, unknown ST	mcr-1 (200)	chromosomal (8)	Tn6330 (9/16)				AST, CLSI, Tn6300 screening, PCR, WGS (Illumina, NextSeq; PacBio RS II), MLST, S1-PFGE, Southern blotting
Epidemiology	603 (Wu, 2018)	China	2016	Humans	urine	E. coli	1	ST746				IncI2		blaCTX-M-14, blaTEM-1B, dfrA17, aadA5, sul2, tet34, tetA	microdilution broth, MLST, conjugation assay, PCR, sequencing, MALDI-TOF MS, 16S rRNA, WGS (Illumina HiSeq),
Epidemiology	604 (Mendes, 2018)	Portugal	2016-17	Humans	rectal swabs	K. pneumoniae	16	ST45 (15), ST112	mcr-1.1			IncX4-type (16)			PCR, sequencing, broth microdilution, disk diffusion, MLST, wzi capsular typing, WGS (Illumina HiSeq),
Epidemiology	605 (Simoni, 2018)	Italy	2015-17	Humans	blood samples	E. coli	2	ST354 (2)	mcr-1, mcr-1.2			IncX4-type			Vitek-2, broth microdilution, PCR, cojugation assay, S1-PFGE, Southern blot,
Epidemiology	606 (Prim, 2017)	Spain	2012-15	Humans	clinical samples	E. coli	15		mcr-1						disk diffusion, E-test, PCR,
Mechanisms	607 (Tietgen, 2018)
Epidemiology	608 (Palmeira, 2018)	Brazil	2014	Animal	feacal sample	E. coli	1	ST443	mcr-1			IncX4		aadA1, aac(3)-VIa, sul1 and blaCTX-M-2	API 20E strip, disk diffusion, broth microdilution, PCR, conjugation assay, WGS (Illumina), MLST,
Mechanisms	609 (Wang, 2017)	China	2011-14	human	blood (20), wound secretion, abdominal fluid (5)	E. coli (23)	23	KP: ST16, ST64 (3). EC: ST602, ST2509 (2), ST453, ST648, ST501, ST410, ST457 (2), ST354 2), ST1011 (2)	mcr-1			IncI2 (7)			Vitek-2, agar microdilution method, MLST, RT-qPCR, PCR, conjugation assay, WGS (Illumina HiSeq)
Mechanisms	609 (Wang, 2017)	China	2011-14	human	blood (20), wound secretion, abdominal fluid (5)	K. pneumoniae (4)	4	KP: ST16, ST64 (3). EC: ST602, ST2509 (2), ST453, ST648, ST501, ST410, ST457 (2), ST354 2), ST1011 (2)	mcr-1			IncI2 (7)			Vitek-2, agar microdilution method, MLST, RT-qPCR, PCR, conjugation assay, WGS (Illumina HiSeq)
Epidemiology	609	china	2011-14	Animal	healthy chicken anal swab (7), dead chicken anal swab (1), dead chicken liver (2)	E. coli	10	ST117, ST46, ST131, ST48, ST2058 (2), ST1249, ST2973, ST457 (2), ST117, ST359(6), ST3489, ST155, ST88	mcr-1
Structural	610 (Sun, 2018)	China	2012	Animal	swine (2)	E. coli	2	ST1114, ST7314	mcr-1			IncHI2-type	ISApl1, IS1294-like	aadA1 (2), aph(3’)-Ia, aph(3')-Iia, aph(6)-Id, aadA24, blaCTX-M-65 (2), blaOXA-10 (2), blaTEM-1B, oqxAB (2), qnrS1 (2), ern(B), mphA, mef(B), cmlA1 (2), floR (2), arr-2 (2), sul2, sul3, tet(M) (2), tet(A) (2), dfr12, dfrA14 (2)	PCR, MALDI-TOF MS, broth microdilution, agar dilution, filter mating experiements, WGS (Illumina MiSeq), MLST,
Epidemiology	611 (Uchida, 2018)	Japan	2017	Human	rectal swab	E. coli	1	ST132	mcr-1				IS30 (flanked)	aadA1, blaNDM-5, blaTEM-1	broth microdilution, PCR, WGS (illumina MiSeq), MLST, PBRT, Southern blot
no mcr-1 detected	612 (Rhouma, 2018)	Tunisia	2011-13	Animal	feacal samples of camels
Epidemiology	613 (Wu, 2018)	China	2008-14	Animal	cloacal swabs of chicken	E. coli	44	ST46 (9), ST1286 (4), ST10(3), ST29 (3), ST101 (3), ST354 (3), ST48, ST156, ST93 (2), ST165, ST533 (3), ST542 (2), ST617, ST638	mcr-1			IncI2	ISApl1	blaCTX-M (25), blaOXA (11), blaTEM (25)	broth microdilution, PCR, WGS (Illumina HiSeq), MLST,
Epidemiology	614 (Wang, 2018)	China	2015-17	Animal	chicken cloacae sample	K. pneumoniae	1	ST42	mcr-8			IncFII-type		blaSHV-1, blaCTX-M-14, strAB, arnA, aph(4)-Ia, mphE, sul1, sul2, and sul3, tet(A), tet(B), tet(34), dfrA12	broth microdilution, conjugation assay, WGS (Illumina HiSeq), functional cloning, PCR, Sanger sequencing, S1-PFGE, Southern blotting
Genomic	615 (Wang, 2019)
Epidemiology	616 (Liang, 2018)	China	2004-15	Human	stool samples	Salmonella flexneri	1		mcr-1	Tn6390			ISApl1	qnrS1, blaTEM-1, dfrA14, strB	PCR screening, broth microdilution, microbial viability assay, PCR, Plasmid sequencing, PCR, Sanger sequencing (ABI 3730), conjugation assay,
Epidemiology	617 (Zhong, 2017)	China		Human	feacal samples	E. coli (173)	173		mcr-1			IncX4 (15), IncI2 (21), IncHI2/HI2A (22)		blaCTX-M (58), blaCMY (3), blaDHA (1)	PCR, API 20E, agar dilution, WGS (Illumina HiSeq), MLST,
Epidemiology	617 (Zhong, 2017)	China		Human	feacal samples	K. pneumoniae (13)	13		mcr-1			IncX4 (15), IncI2 (21), IncHI2/HI2A (22)		blaCTX-M (58), blaCMY (3), blaDHA (1)	PCR, API 20E, agar dilution, WGS (Illumina HiSeq), MLST,
Epidemiology	617 (Zhong, 2017)	China		Human	feacal samples	E. cloacae (1)	1		mcr-1			IncX4 (15), IncI2 (21), IncHI2/HI2A (22)		blaCTX-M (58), blaCMY (3), blaDHA (1)	PCR, API 20E, agar dilution, WGS (Illumina HiSeq), MLST,
Epidemiology	618 (Ruzauskas, 2016)		2016	Animal	faeces of birds, rectal swabs	E. coli	1		mcr-1						MacConkey, 16S rRNA, sensititre, ARIS 2X, PCR, sequencing,
Epidemiology	619 (Lupo, 2018)	France	2010-13	Animal	bovine	E. coli	11	ST2930, ST1291, ST540, ST1431,	mcr-1; mcr-3 (10)					rmtB, aac(6')-Ib (6), oqxA (4), qnrS	MALDI-TOF MS, disc diffusion, broth microdilution, MLST, PCR, S1-PFGE, PRBT
Epidemiology	620 (Xiang, 2018)	China	2015	Animal	chicken cloacal swab	E. coli	1		mcr-3.11, mcr-1			colocated on IncP	ISApl1 (flanking), ISKpn40 (flanking		BD Phoenix, 16S rRNA gene sequencing, broth dilution, Sanger sequencing, conjugation experiments,
Epidemiology	621 (Do, 2020)	Korea	2017-16	Animals	diarrhoeric weaned piglets	E. coli	9		mcr-1 (4), mcr-3 (8)	plasmid					Vitek-2, MIC, CLSI, EUCAST, PCR, conjugation assay
Epidemiology	622 (Tabla, 2016)		2016	Humans	peritoneal fluid	E. coli		ST131	mcr-1			IncX		blaCMY-2	broth microdilution, MIC strips, PFGE, WGS (illumina NextSeq), conjugation
prevalence of mcr genes in flies	623 (Zhang, 2017)	China	2013	Environment	flies										MacConkey agar, PCR, qPCR, 16S rRNA-based PCR, microdilution susceptibility test, Sensititre,
Epidemiology	624 (Singh, 2017)	India	2016	Humans	clinical isolates	K. pneumoniae	4		mcr-1	non-conjugative plasmid/chromosome					Etest, PCR, Sanger sequencing, broth microdilution, PFGE, conjugation assay,
Epidemiology	625 (Li, 2018)	China	2014-16	Humans	urine sample	E. coli	1	ST533	mcr-1					blaNDM-5, aph(4)-Ia, strA, strB, aadA5, aac(3)-IId, blaCTX-M-65, blaTEM-1B, oqxA, oqxB, fosA, mph(A) sul1, sul2, tet(A), dfrA17	Vitek-2, MALDI-TOF, PCR, MLST, agar dilution, broth microdilution, WGS (Illumina, HiSeq)
Epidemiology	626 (Lv, 2018)	China	2016-17	Environment	retail grass carp	E. coli	7	ST48, ST4014, ST101, ST2040, ST7013, ST156, ST7508				IncP, IncX4, IncI2 (2)	ISApl1 (flanking) (2)	aph(3')-Ia, aph(3')-Ic (2), aac(3)-IId (2), fosA3, dfrA12 (2), dfrA14 (3), dfrA16, dfrA17 (2), fosA3, ermB, mphA, floR (7), tetA (7), tet(M) (2), aadA22, aadA1 (4), aadA2 (2), aadA5, strA (4), strB (3), aph(3')-IIa, oqxA (3), oqxB (3), erm(B), sul2 (4), sul3 (2), arr-2 (3), cmlA1 (4), qnrS1 (4), blaTEM-1A, blaTEM-176, blaOXA-1, blaOXA-10 (2), blaCTX-M-14, blaCTX-M-65, blaCTX-M-55, blaCARB-2	agar dilution, broth microdilution, PCR, sequencing, MLST, S1-PFGE, WGS (illumina, HiSeq)
Epidemiology	627 (Zheng, 2017)	China	2016	Environment	farming soil samples	E. coli	6	ST2060 (3), ST3014, ST6756, ST1560				IncHI2 (2)		aph (3')-Ia (4), aph(4)-Ia (2), aacA4 (2), aacA16 (3), aadA1, aadA5, aph(3')-IIa (3), aac (3)-IId (3), aac(3)-Iva, aacA1 (3), aacA2 (3), blaCMY-2, blaTEM-1B (5), blaCTX-M-14, blaCTX-M-27 (4), blaCTX-M-55 (3), blaOXA-1, aac(6')-Ib-cr (6), aadA2, qnrS1 (3), oqxA (5), oqxB (5), mefB (3), fosA, mphA (5), cmlA1 (5), floR (6), catA1, catB3 (2), ARR-3 (5), sul1 (5), sul2 (3), sul3 (3), tetA (5), tetB, t…	MALDI-TOF MS, broth microdilution, MLST, S1-PFGE, conjugation assay, WGS (Illumina HiSeq), conjugation assay
Epidemiology	628 (Yassin, 2017)	China	2004-2012	Animals	poultry and livestock	E. coli	17		mcr-1						qPCR, FRET-qPCR, microdilution susceptibility test, conjugation assay, stability assay
Epidemiology	629 (Yuan, 2019)	China	2018	Humans	blood samples	E. coli	1		mcr-9			IncHI2	IS903	aac(6ʹ)-IIa, aadA16, aac(6ʹ)-Ib3, rmtC, qnrS1, aac(6ʹ)-Ib-cr, mph(A), ARR-3, tet(D), sul1, dfrA16	PCR, Vitek-2, microdilution broth, conjugation assay, PCR, sanger sequencing, WGS (Illumina, HiSeq), plasmid sequencing (Illumina HiSeq), MLST, pMLST
Epidemiology	630 (Lin, 2020)	China	2013	Humans	blood samples	E. cloacae	2	ST114, ST190	mcr-9			IncHI2/HI2A (1)	IS903B-IS26 (Flank)	ant(2'')-Ia, aac(6ʹ)-IIc, aadA5, aadA16, aph(3ʹʹ)-Ib, aph (3ʹ)-Ia, aph(6)-Id, aph(3ʹ)-Ia, armA, blaACT-7, blaACT-16, blaCTX-M-65, blaDHA-1, blaOXA-1 (2), blaSHV-12, catA1, catA2, catB3, catB8, fosA (2), msr(E), mph(E), ere(A), aac(6ʹ)-Ib-cr (2), oqxB (2), oqxA (2), qnrB4, qnrB6, ARR-3, sul1 (2), tetA, tetG, dfrA1, dfrA19, dfrA27	MALDI-TOF MS, 16s rRNA sequencing, WGS, agar dilution, broth dilution, S1-PFGE, Southern blotting, WGS (Illumina HiSeq), MLST
Epidemiology	631 (Oliveira, 2018)	Brazil	2016-17	Humans	urine and blood samples	E. coli	5	ST393 (2), ST3024, ST354, ST224	mcr-1			IncX4 (4), IncHI2 (1)		bla CTX-M-2 , blaCTX-M-8, bla CTX-M-14 , bla TEM-1, blaTEM-1A, blaOXA-9 ,aac(3)-Iid, aac(6')-Ib-cr, aadA1 (3), aph(3 ʹ)-Ia (2), aph(3')-IIa, aph (6')-Ic, strA (3), strB (3), tetA (2), tetB, sul1, sul2, sul3 (2), dfrA1, dfrA12, dfrA14, cmlA1	MALDI-TOF MS, disk diffusion, broth microdilution, WGS (Illumina MiSeq+NextSeq),MLST,
Genomic	632 (Shen, 2018)
Genomic	633 (Mohsin, 2019)	Pakistan		Animals	cloacal swab> healthy broiler	E. coli	1	ST6394	mcr-1					aph(3')-Ib, aadA12, aadA124, aph(6)-Id, blaTEM-1 and blaCARB-2, mdfA, InuF, cmlA1, sul3, tetA, dfrA16.	Vitek-2, broth microdilution, WGS (Illlumina NextSeq), MLST,
Epidemiology	634 (Wise, 2018)	International	2014-16	Humans	clinical isolates	E. coli (27)	27	EC: ST641, ST46, ST10 (2), ST744 (2), ST453, ST162, ST156, ST602, ST117 (3), ST167, ST48, ST2705, ST5907, ST7187, ST88, ST1193, ST410, ST7973, ST1775, ST12, ST4546	mcr-1 (22), mcr-1.2, mcr-1.5, mcr-3.1 (3), mcr-3.2, mcr-50					blaCMY-2 (4), blaTEM (8), blaCTX-M-15, blaCTX-M-1, blaCTX-M-161, blaCTX-M-55 (3), blaCTX-M-2, blaCTX-M-65, blaSHV	MALDI-TOF MS, PCR, Multiplex PCR,
Epidemiology	634 (Wise, 2018)	International	2014-16	Humans	clinical isolates	K. pnumoniae (1)	1	EC: ST641, ST46, ST10 (2), ST744 (2), ST453, ST162, ST156, ST602, ST117 (3), ST167, ST48, ST2705, ST5907, ST7187, ST88, ST1193, ST410, ST7973, ST1775, ST12, ST4546	mcr-1 (22), mcr-1.2, mcr-1.5, mcr-3.1 (3), mcr-3.2, mcr-50					blaCMY-2 (4), blaTEM (8), blaCTX-M-15, blaCTX-M-1, blaCTX-M-161, blaCTX-M-55 (3), blaCTX-M-2, blaCTX-M-65, blaSHV	MALDI-TOF MS, PCR, Multiplex PCR,
Epidemiology	634 (Wise, 2018)	International	2014-16	Humans	clinical isolates	E. cloacae (1)	1	EC: ST641, ST46, ST10 (2), ST744 (2), ST453, ST162, ST156, ST602, ST117 (3), ST167, ST48, ST2705, ST5907, ST7187, ST88, ST1193, ST410, ST7973, ST1775, ST12, ST4546	mcr-1 (22), mcr-1.2, mcr-1.5, mcr-3.1 (3), mcr-3.2, mcr-50					blaCMY-2 (4), blaTEM (8), blaCTX-M-15, blaCTX-M-1, blaCTX-M-161, blaCTX-M-55 (3), blaCTX-M-2, blaCTX-M-65, blaSHV	MALDI-TOF MS, PCR, Multiplex PCR,
Risk factors	635 (Randall, 2018)			Animals	feacal samples										MacConkey (2mg/L Col), PCR, WGS (Illumina), PFGE,
Management	636 (MacNair, 2018)
	637 (Sato, 2018)	Japan	2017	Humans	cervical secretions	E. coli	1	ST23	mcr-1			IncI2			broth microdilution, PCR, PFGE, S1-PFGE, MLST,
Epidemiology	638 (Solheim, 2016)	Norway	2014	Humans	diarrheal stool samples	E. coli			mcr-1			IncI2			disk diffusion, MIC strips, WGS (Illumina MiSeq),microbroth conjugation assay, PCR,
Epidemiology	639 (Wang, 2018)	China	2016	Animals	cloacal swabs from chicken and dogs in commercial poultry farms	Providencia alcalifaciens (1)	1		mcr-1.3 : RP, mcr-1 (24)			IncX4 (EC), IncI2 (PA, RP)	ISApl1-mcr-1.3-hp-ISApl1 (RP)		CHROMagar orientation medium (2 ug/ml Col), MALDIT-TOF MS, 15S rRNA, PCR, broth microdilution, WGS (Illumina HiSeq), conjugation assay, S1-PFGE, Southern blotting
Epidemiology	639 (Wang, 2018)	China	2016	Animals	cloacal swabs from chicken and dogs in commercial poultry farms	E. cloacae (1)	1		mcr-1.3 : RP, mcr-1 (24)			IncX4 (EC), IncI2 (PA, RP)	ISApl1-mcr-1.3-hp-ISApl1 (RP)		CHROMagar orientation medium (2 ug/ml Col), MALDIT-TOF MS, 15S rRNA, PCR, broth microdilution, WGS (Illumina HiSeq), conjugation assay, S1-PFGE, Southern blotting
Epidemiology	639 (Wang, 2018)	China	2016	Animals	cloacal swabs from chicken and dogs in commercial poultry farms	Raoultella planticola (1)	1		mcr-1.3 : RP, mcr-1 (24)			IncX4 (EC), IncI2 (PA, RP)	ISApl1-mcr-1.3-hp-ISApl1 (RP)		CHROMagar orientation medium (2 ug/ml Col), MALDIT-TOF MS, 15S rRNA, PCR, broth microdilution, WGS (Illumina HiSeq), conjugation assay, S1-PFGE, Southern blotting
Epidemiology	639 (Wang, 2018)	China	2016	Animals	cloacal swabs from chicken and dogs in commercial poultry farms	E. coli (22)	22		mcr-1.3 : RP, mcr-1 (24)			IncX4 (EC), IncI2 (PA, RP)	ISApl1-mcr-1.3-hp-ISApl1 (RP)		CHROMagar orientation medium (2 ug/ml Col), MALDIT-TOF MS, 15S rRNA, PCR, broth microdilution, WGS (Illumina HiSeq), conjugation assay, S1-PFGE, Southern blotting
Epidemiology	639 (Wang, 2018)	China	2016	Animals	cloacal swabs from chicken and dogs in commercial poultry farms	Salmonella (5)	5		mcr-1.3 : RP, mcr-1 (24)			IncX4 (EC), IncI2 (PA, RP)	ISApl1-mcr-1.3-hp-ISApl1 (RP)		CHROMagar orientation medium (2 ug/ml Col), MALDIT-TOF MS, 15S rRNA, PCR, broth microdilution, WGS (Illumina HiSeq), conjugation assay, S1-PFGE, Southern blotting
Epidemiology	640 (Wang, 2018)	China	2016	Food animals	broiler, swine, cattle	E. coli (100)	100	ST48, ST69, ST156 (5), ST354 (2), ST162, ST5498, ST648, ST2599 (2), ST206 (2), ST224 (2), ST6388 (3), ST155, ST2734,	mcr-1			IncI2 (12)		blaNDM (26)	CHROMagar Orientation medium, MALDI-TOF MS, MLST, agar dilution, broth dilution, PCR, Sequencing, S1-PFGE, Southern blot, PBRT, Conjugation assay, fitness test
Epidemiology	640 (Wang, 2018)	China	2016	Food animals	broiler, swine, cattle	K. pneumoniae (2)	2	ST48, ST69, ST156 (5), ST354 (2), ST162, ST5498, ST648, ST2599 (2), ST206 (2), ST224 (2), ST6388 (3), ST155, ST2734,	mcr-1			IncI2 (12)		blaNDM (26)	CHROMagar Orientation medium, MALDI-TOF MS, MLST, agar dilution, broth dilution, PCR, Sequencing, S1-PFGE, Southern blot, PBRT, Conjugation assay, fitness test
Epidemiology	641 (Maamar, 2018)	Tunisia	2013	Animal	fecal samples from healthy chickens	E. coli	2					IncP (1)	ISApl1-pap2-mcr-1	tetA, tetB, dfrA1, sul1, sul3 and cmlA	PCR, PCR mapping, conjugation assay, PBRT, MLST
Epidemiology	642 (Islam, 2020)	Bangladesh	2017-18	Animal	chicken droppings	Klebsiella sp (10)	10		mcr-1 (43), mcr-2 (5)						16S rDNA analyses, agar dilution, broth microdilution, Etest, PCR, sequencing,
Epidemiology	642 (Islam, 2020)	Bangladesh	2017-18	Animal	chicken droppings	E. coli (9)	9		mcr-1 (43), mcr-2 (5)						16S rDNA analyses, agar dilution, broth microdilution, Etest, PCR, sequencing,
Epidemiology	642 (Islam, 2020)	Bangladesh	2017-18	Animal	chicken droppings	Salmonella sp. (7)	7		mcr-1 (43), mcr-2 (5)						16S rDNA analyses, agar dilution, broth microdilution, Etest, PCR, sequencing,
Epidemiology	642 (Islam, 2020)	Bangladesh	2017-18	Animal	chicken droppings	Shigella (1)	1		mcr-1 (43), mcr-2 (5)						16S rDNA analyses, agar dilution, broth microdilution, Etest, PCR, sequencing,
no mcr detected in carbapenem- R K. pneumoniae	643 (Shamina, 2020)	Russia	2012-17	Humans	surgical department and intensive care units
Epidemiology	644 (Ribeiro, 2020)	Israel	2010	Humans	rectal swabs	C. farmeri	2		mcr-9						Vitek-2, Vitek MS, WGS (Illumina HiSeq), MiniOn, MLSA, API 20E strips, broth microdilution, agar dilution,
Epidemiology	644 (Ribeiro, 2020)	Israel	2010	Humans	rectal swabs	C. telavivum	2		mcr-9						Vitek-2, Vitek MS, WGS (Illumina HiSeq), MiniOn, MLSA, API 20E strips, broth microdilution, agar dilution,
Comparative study	645 (Wang, 2020)	China
Detection	646 (Wink, 2019)
Genomic	647 (Xu, 2021)	China	2019	Environment	Sewage water samples	E. roggenkampii (mcr-10)	8	ST595, ST1237, ST1059	mcr-1 (4), mcr-5 (1), mcr-10 (3)			IncFIB-type (2), IncFIB-FII-type			LB agar (4mg/L Col), agar dilution, broth microdilution, PCR, sanger sequencing, Vitek MS, 16S rRNA gene sequencing, WGS (Illumina NovaSeq), MLST,
no mcr were detected	648 (Yap, 2019)	Malaysia		Humans	stool samples of pretern infants	K. pneumoniae	2								WGS (Illumina MiSeq), MLST,
Relevance? Zero	649 (Franklin, 2020)
Management	650 (Hu, 2021)
prevelance of mcr genes in water	651 (Khan, 2021)	China		Environment	Water samples (28)				mcr-1					blaNDM-1, dndB	qPCR, WGS (Illumina HiSeq)
Epidemiology	652 (Rocha, 2020)	Brazil	2016	Humans	Urine, Blood, Peritoneal fluid	E. coli (2)	2	ST632, ST471, ST15 (KP)	mcr-1.1 (2), mcr-5.3,	non-conjugative plasmid (1)		IncX4 (2)	blaTEM-1B (2), blaCTX-M-8, blaSHV-28, blaMIR-2, aadA1 (2), aadA2 (2), aph(3')-Ia (2),oqA, oqxB, qnrB2, qnrS1, fosA, sul1, sul3, dfrA12 (3), dfrA25, mdfA, mdfB, cmlA1 (2), catA2, tetA, tetD		Vitek-2, broth microdilution, WGS (Illumina MiSeq), MLST,
Epidemiology	652 (Rocha, 2020)	Brazil	2016	Humans	Urine, Blood, Peritoneal fluid	K. pneumoniae	1	ST632, ST471, ST15 (KP)	mcr-1.1 (2), mcr-5.3,	non-conjugative plasmid (1)		IncX4 (2)	blaTEM-1B (2), blaCTX-M-8, blaSHV-28, blaMIR-2, aadA1 (2), aadA2 (2), aph(3')-Ia (2),oqA, oqxB, qnrB2, qnrS1, fosA, sul1, sul3, dfrA12 (3), dfrA25, mdfA, mdfB, cmlA1 (2), catA2, tetA, tetD		Vitek-2, broth microdilution, WGS (Illumina MiSeq), MLST,
Epidemiology	653 (Vasconcelos, 2020)	Brazil		Animals	chicken carcasses	E. coli	1	ST359	mcr-1			IncX4		blaCTX-M-2, blaTEM-1B	WGS (Illumina MiSeq)
Detection	654 (Nabti, 2020)	Algeria
Epidemiology	655 (Krutova, 2021)	Czeh Republic	2018-19	Humans	stool samples	E. coli	2	ST156, ST23	mcr-1.1 (2)			IncX4 (1)	ISApl1-mcr-1-orf-ISApl1	blaTEM-1B (2), blaCTX-M-27, aac(3)-IV, dfrA15, dfrA12, sul1 (2), sul2 (2), floR, tetA (2), tetB, aph(4)-Ia, aph(3')-Ia, aph(3')-Ib, aph(6)-Id (2), aadA2 (2), mphA	Enterobacteriaceae enrichment broth Mossel, qPCR, UTI clarity agar ( 3,5 mg/L Col), MALDI-TOF MS, broth microdilution, WGS (Illumina MiSeq), MLST, NanoPore DNA sequencing
Epidemiology	656 (Oh, 2020)	South Korea	2018	Environment	fresh vegetables (lettuce) and fecal samples (6: Pig (4), Chicken (2))	E. coli	7	ST10, ST898, ST2705, ST5229 (2), ST6706, unknown	mcr-1					blatEM-1 (6), blaCTX-M-1, blaCTX-M-55 (2)	MacConkey (2mg/l Col), MALDI-TOF MS, broth microdilution, disk diffusion, MLST, PCR, sequencing analysis
Genome content: effect of pap2	657 (Choi, 2020)
Epidemiology	658 (Jiang, 2020)	China	2014-16	Human	clinical isolates	E. coli	17	ST46, ST48, ST410, ST10 (3), ST393 (2), ST1011, ST2929, ST38, ST2505, ST971, ST156, ST542, ST131, ST648	mcr-1			IncX4 (12), IncHI2A (8), IncI2 (6)		blaTEM-1B (13), blaTEM-209, blaCTX-M-55 (5), blaCTX-M-14 (7), blaCTX-M-132 (2), blaCTX-M-135, blaCTX-M-27, blaCMY-2, blaCTX-M-65, blaOXA-1	MALDI-TOF MS, Vitek-2, MLST, PCR, sequencing, broth microdilution, PCR, sanger sequencing, conjugation assays, WGS (Illumina HiSeq),
Epidemiology	659 (Khanawapee, 2020)	Thailand	2014-15	Animals	slaughtered pigs	E. coli	61	ST101 (6), ST8900(6), ST10 (5), ST58 (3), ST48 (2), ST155 (2), ST5506 (2), ST8549 (2), ST205, ST359, ST542, ST648, ST711, ST942, ST1114, ST1244, ST1665, ST3054, ST4015, ST4598, ST5229, ST5995, ST7233, ST7463, ST9547	mcr-1 (25), mcr-9 (20), mcr-3 (6), mcr-6 (3), mcr-7 (3), mcr-8 (1),					blaTEM (55), blaCTX-M(10)	RAPID E. coli 2 agar, PCR, disk diffusion, broth microdilution, MLST,
Genomic	660 (Wu, 2020)	China	2017	Animals	chicken anal swab	K. pneumoniae	18	ST1 (3), ST3410 (2), ST42 (2), ST2018, ST37 (4)	mcr-8 (12), mcr-1 (6)			IncFIA(7), IncFIIK (4), IncA/IncC	IS903B (Flanked) (5), ISEcl1-ISKpn26 (1)	ARR-3 (10), acc(3')-VII (11), aac(6) (2), aadA (8), ant(3)(1), aph# (10), armA (10), blaCTX-M (8), blaDHA (6), blaOXA (5), blaSHV (12), blaTEM (6), cat (5), dfrA (12), ermB (2), floR (12), fosA (12), oqxAB (12), qnrB (9), rmtB (3), sul1/2/3 (12), tet (11)	CHROMagar Orientation, MALDI-TOF MS, PCR, broth microdilution, conjugation assay, PFGE, S1-PFGE, Southern blotting, plasmid curing assay, WGS (Illumina, HiSeq)
Epidemiology	661 (Alhababi, 2019)	Qatar	2018-19	Animals	fecal samples from pigeons, dairy cattle and camels	E. coli	1		mcr-1						Tryptone Bile C-glucuronide agar, MacConkey agar, disk diffusion, Etest strips, PCR
Epidemiology	662 (Cha, 2020)	Korea	2012-17	Animals	Retail chicken meat	Salmonella Dessau	1	ST14	mcr-9			IncX1	IS903B	blaTEM-1B, aac(6')-Iaa, qnrS1	Sensititre KNIHCOL panel, EUCAST, WGS (Illumina, MiSeq), MLST, conjugation assay
Genomic	663 (Sun, 2020)	China	2013-16	Animals	Chickens	K. pneumoniae	5		mcr-8,1 (4)			IncFIA (8.1), IncFII (K) (8.5)			MALDI-TOF MS, PCR, sanger sequencing, broth microdilution, conjugation assay,
risk factors	664 (Dao, 2021)	France	2017-19	Humans	throat, nasal, rectal and vaginal swabs		28		mcr-1 (26), mcr-3 (1), mcr-8 (1)						MALDI-TOF MS, disk diffusion, Real-time PCR, qPCR, PCR,
Epidemiology	665 (Ding, 2021)	China	2018	Humans	sputum	Enterobacter hormaechei	1	ST88	mcr-9			IncHI2		mph(A), sul1, tet(D), blaACT-7, blaNDM-1, blaSHV-12, aac(6')-IIa, aadA16, qnrS2	Vitek-2, broth microdilution, conjugation assay, WGS (Illumina, Hieq)
Epidemiology	666 (Savin, 2020)	Germany		Environment	water samples	E. coli (46)	46		mcr-1.1			EC: IncI1 (42%), IncHI2 (22%), IncX4 (22%), IncI2 (4%), IncF (10%); KP: IncX4 (72%), IncI1 (28%)
Epidemiology	666 (Savin, 2020)	Germany		Environment	water samples	K. pneumoniae (7)	7		mcr-1.1			EC: IncI1 (42%), IncHI2 (22%), IncX4 (22%), IncI2 (4%), IncF (10%); KP: IncX4 (72%), IncI1 (28%)
no mcr detected	667 (Randall, 2020)	United Kingdom	2013-18	Animal	retail chicken meat										MacConkey, MacConkey (2mg/L Col), MALDI-TOF, real-time PCR, broth microdilution,
Epidemiology	668 (Hassen, 2020)	Tunisia		Environment	water samples	E. coli	1		mcr-1				ISApl1-mcr-1-orf-ISApl1		MALDI-TOF MS, disc diffusion, broth microdilution, PCR, PBRT, MLST,
Epidemiology	669 (Hoang, 2021)	Hajj	2017-18	Humans	rectal swabs	E. coli	27		mcr-1 (22), mcr-4 (5)						MALDI-TOF MS, disk diffusion, PCR, real-time PCR, qPCR, sequencing
Epidemiology	669 (Hoang, 2021)	Hajj	2017-18	Humans	rectal swabs	K. penumoniae			mcr-1 (22), mcr-4 (5)						MALDI-TOF MS, disk diffusion, PCR, real-time PCR, qPCR, sequencing
Management	670 (Sun, 2020)
Epidemiology	671 (Ma, 2020)	China	2016-17	Humans	sputum (3), blood	K. pneumoniae	4	ST1 (4)	mcr-8,2	non-conjugative plasmid		IncQ, IncR, IncFII (2)		blaNDM-1 (4), aph(3'')-Ib (4), aph(6)-Id (4), aac(3)-Iid (2), aadA16 (3), aph(3')-Ia (2), dfrA27 (3), tetA (4), sul1 (3), sul2 (3), arr-3 (4), mphA (3), blaSHV-23 (4), blaSHV-187 (2), blaTEM-150 (4)	broth microdiluton, EUCAST, WGS (Illumina HiSeq), MLST, PBRT, conjugation assay,
Risk factors	672 (Majewski, 2020)	Poland	2017-18	Animals	cloacal swabs from broiler chicken	E. coli	25		mcr-1 (25)						MacConkey agar, Sensititre, MIC test stri, broth microdilution, PCR,
Epidemiology	673 (Lin, 2021)	Taowan	2014-16	Human	clinical isolates	K. pneumoniae	4		mcr-1			IncHI2, IncHI1 (2), IncX4	Tn6330	aadA1 (3), aadA2 (2), aph (3')-Ia (2), blaCTX-M-14, oqxAB, fosA3, cmlA1 (2), sul1, sul3 (3), dfrA12, aadA8b, blaCMY02, InuF, floR, tetM, aph(3")-Ia, aac(3)-Iia, aph(3")-Ib, aph(6)-Id, blaTEM-1B,	PCR, BD Phoenix, PFGE, S1-PFGE, conjugation assay, plasmid sequecing (Illumina MiSeq)
Epidemiology	674 (Marchetti, 2021)	Italy	2017/2019	Human	blood culture, rectal swab	E. kobei	1	ST54 (EK), ST382 (EC)	mcr-9.2, mcr-9, mcr-4.3	chromosome (mcr-9)	ColE (mcr4.3)	IncHI2 (mcr9.2)	IS5-IS481-IS26 (mcr-9), IS26 (mcr4.3), IS1-IS5 (mcr-9.2)	fosA (2), blaACT-5, blaACT-9, aac(6')-Ib-cr, aac(6')-Ib3 (2), ant(2'')-Ia, qnrA1, qnrS1, qnrS2, aadA1 (2), aadA2b, sul1 (2), arr-3, catB2 (2), catB3, dfrA14, drfA166, tetA, blaCTX-M-9, blaSHV-12, blaOXA-2, blaVIM-1 (2)	MALDI-TOF MS, MicroScan autoscan, broth microdilutiom, PCR, conjugation assay, WGS (PacBio),
Epidemiology	674 (Marchetti, 2021)	Italy	2017/2019	Human	blood culture, rectal swab	E. cloacae	1	ST54 (EK), ST382 (EC)	mcr-9.2, mcr-9, mcr-4.3	chromosome (mcr-9)	ColE (mcr4.3)	IncHI2 (mcr9.2)	IS5-IS481-IS26 (mcr-9), IS26 (mcr4.3), IS1-IS5 (mcr-9.2)	fosA (2), blaACT-5, blaACT-9, aac(6')-Ib-cr, aac(6')-Ib3 (2), ant(2'')-Ia, qnrA1, qnrS1, qnrS2, aadA1 (2), aadA2b, sul1 (2), arr-3, catB2 (2), catB3, dfrA14, drfA166, tetA, blaCTX-M-9, blaSHV-12, blaOXA-2, blaVIM-1 (2)	MALDI-TOF MS, MicroScan autoscan, broth microdilutiom, PCR, conjugation assay, WGS (PacBio),
Epidemiology	675 (Papa-Ezdra, 2020)	Uruguay	2017	Humans	blood culture, urine, rectal swab	E. coli	3	ST10, ST93, ST5442	mcr-1			IncI2, IncX4 (2)		blaCMY-2, blaCTX-M-15, blaTEM-1, blaOXA-1 (2), aac(6')-Ib-cr, qnrB, sul2, sul1, aadA1, dfrA1 (2)	Vitek-2, Etest, disk diffusion, sensititre microdilution, PCR sequencing, conjugation assay, S1-PFGE, MLST,
no mcr detected	676 (Poolperm, 2020)	Thailand	2017-18	Animals	rectal swabs										MacConkey agar, disk diffusion, broth microdilution, PCR,
no mcr detected	677 (Ramadan, 2020)	Egypt	2015-16	Humans	midstream urine samples										Vitek-2, MacConkey agar, broth mcirdilution, sensititre, WGS (Illumina MiSeq), MLST, filter mating assay
Management	678 (Liu, 2020)
Epidemiology	679 (Faccone, 2020)	Argentina	2012-18	Humans	urine, blood, other clinical isolates	E. coli	192		mcr-1 (192), mcr-1.5 (26)			IncI2 (164)			MHA (2ug/ml Col), agar dilution, broth microdilution, PCR, PFGE, MLST
Epidemiology	680 (Mobasseri,2020)	Malaysia	2014	Humans	wound swap	K. pneumoniae	1	ST65	mcr-1					blaCTX-M-15, blaTTEM-1, blaSHV-11	PCR, disk diffusion, broth microdilution, Etest, String test, S1-PFGE, MLST,
no mcr detected	681 (Rega, 2021)	Italy	2018-2020	Animals	fresh boar meat	E. coli	4								TBX agar medium, API20E, disk diffusion, Sensititre plates, real-time PCR,
Epidemiology	682 (Perez-Etayo)	Spain	2018	Environment	rabbit slaughterhouse	E. coli	1		mcr-1						EE Mossel broth,chromogenix selective plates, MacConkey (2 ug/ml Col), MALDI-TOF MS, disk diffusion, multiplex PCR,
Structure and function	683 (Maturana, 2020)	Argentina
Epidemiology	684 (Li, 2020)	China	2016	Animals	cecal contents from broiler chickens	E. coli (962)	962		mcr-1			IncI2 (32), IncHI2 (14), IncX4 (5), p0111 (2), IncHI2 (1)			Eosin Methylene blue (3,5 ug/ml Col), PCR, MALDI-TOF MS, ERIC-PCR, WGS (Illumina, PE), broth microdilution, conjugation assay,
Epidemiology	684 (Li, 2020)	China	2016	Animals	cecal contents from broiler chickens	K. pneumoniae (2)	2		mcr-1			IncI2 (32), IncHI2 (14), IncX4 (5), p0111 (2), IncHI2 (1)			Eosin Methylene blue (3,5 ug/ml Col), PCR, MALDI-TOF MS, ERIC-PCR, WGS (Illumina, PE), broth microdilution, conjugation assay,
Epidemiology	684 (Li, 2020)	China	2016	Animals	cecal contents from broiler chickens	Escherichia fergusonii (2)	2		mcr-1			IncI2 (32), IncHI2 (14), IncX4 (5), p0111 (2), IncHI2 (1)			Eosin Methylene blue (3,5 ug/ml Col), PCR, MALDI-TOF MS, ERIC-PCR, WGS (Illumina, PE), broth microdilution, conjugation assay,
Epidemiology	684 (Li, 2020)	China	2016	Animals	cecal contents from broiler chickens	K. quasipneumoniae (2)	2		mcr-1			IncI2 (32), IncHI2 (14), IncX4 (5), p0111 (2), IncHI2 (1)			Eosin Methylene blue (3,5 ug/ml Col), PCR, MALDI-TOF MS, ERIC-PCR, WGS (Illumina, PE), broth microdilution, conjugation assay,
Epidemiology	685 (Holy, 2020)	Czeh Republic	201-16	Food	powdered milk samples	C. sakazakii	4	ST245 (2), ST1, ST397	mcr-9.1 (4)					blaCSA	MALDI-TOF MS, WGS (Illumina), cgMLST, disk diffusion
Epidemiology	686 (Hassan, 2020)	Lebanon		Animals	Fish	E. coli	2	ST48, ST101	mcr-1.1 (2)					aac(3)-Iid, aadA2, ant(3")-Ia, aph(3')-Ib, aph(3')-Ia (2), aph (6)-Id, blaTEM-1, blaTEM-1B, dfrA12, dfrA14, ern42, floR (2), fosA3, mdfA (2), mphA (2), qnrS1, strA, sul1, sul2 (2), tetA (2), tetM	RAPID' E. coli 2 agar (4 ug/ml Col), PCR, disk diffusion, broth microdilution, conjugation assay, BOX-PCR, PBRT, WGS, MLST
Epidemiology	687 (Fournier, 2020)	Portugal	2018	Animals	rectal swabs of pigs	K. pneumoniae (3)	3	ST10 (4), ST410 (2), ST1406 (3), ST2290 (2), unknown (1); KP: ST1427 (2), ST1563				IncHI2		blaCTX-M-15 (2), blaCTX-M-1	SuperPolymyxin selective agar (3.5 ug/ml Col), disk diffusion, broth microdilution, Rapid Polymyxin test, PCR, conjugation assay, PCR-based replicon typing, PFGE, MLST
Epidemiology	687 (Fournier, 2020)	Portugal	2018	Animals	rectal swabs of pigs	E. coli (12)	12	ST10 (4), ST410 (2), ST1406 (3), ST2290 (2), unknown (1); KP: ST1427 (2), ST1563				IncHI2		blaCTX-M-15 (2), blaCTX-M-1	SuperPolymyxin selective agar (3.5 ug/ml Col), disk diffusion, broth microdilution, Rapid Polymyxin test, PCR, conjugation assay, PCR-based replicon typing, PFGE, MLST
Management	688 (Belguesmia, 2020)
Epidemiology	689 (Liu, 2020)	Taiwan	2019	Humans	bloodsream infections	K. pneumoniae	1		mcr-1						Phoenix PMIC/ID-30, Vitek-1, broth microdilution, MLST, PCR,
Epidemiology	690 (Sevilla, 2019)	Spain	2016	Animals	cloacal swabs of griffon vultures fed on swine carcasses	E. coli (2)	2		mcr-1 (2)					blaSHV-23, aadA1, aadA2, aph(3″)-Ib, mdfrA, cmlA1, sul3	MacConkey, indole production screening, PCR, disk diffusion, broth microdilution, PCR, WGS (MiniON sequencer)
Epidemiology	691 (Sevilla, 2021)	Spain	2008-19; 2018	Animals	fecal samples, slaughted pig samples	Salmonella 9,12:-:- (1)	1		mcr-1					blaCTX-M-3, blaTEM-1B (2)	disk diffusion, broth microdilution, PCR, sequencing, PFGE,
Epidemiology	691 (Sevilla, 2021)	Spain	2008-19; 2018	Animals	fecal samples, slaughted pig samples	Salmonella serotype 4,5,12:i:- (4)	4		mcr-1					blaCTX-M-3, blaTEM-1B (2)	disk diffusion, broth microdilution, PCR, sequencing, PFGE,
Structural + genomic	692 (Uddin, 2021)	Bangladesh	2019	Animals	dead and sick chicken: liver and intestinal tissue samples	S. Typhimurium (4)	4								rapid serum plate agglutination test, modified semi-solid rappaport-vassiliadis agar, Tetrathionate broth, SS agar, XLD agar, TSI agar, disk diffusion, PCR,
Structural + genomic	692 (Uddin, 2021)	Bangladesh	2019	Animals	dead and sick chicken: liver and intestinal tissue samples	S. Enteritidis	1								rapid serum plate agglutination test, modified semi-solid rappaport-vassiliadis agar, Tetrathionate broth, SS agar, XLD agar, TSI agar, disk diffusion, PCR,
Epidemiology	693 (Wang, 2020)	China	2020	Humans	fecal samples	Salmonella $,[5],12:i:- strain	1	ST34	mcr-1			IncHI2-like	ISApl1-mcr-1-orf	fosA3, blaCTX-M-14, aac(3)-IV, aph(4)-Ia, aph(3ʹ)-Ia, aac(6ʹ)-Iaa, floR, sul2, sull3, dfrA12	XDL agar, SS agar, , Triple sugar-iron agar, serotyping (Kauffmann-White), agar dilution, conjugation assay, WGS (Illumina HiSeq)
Management	694 (Wang, 2020)						12499
