# Supplementary material for: Global epidemiology, genetic environment, risk factors and therapeutic prospects of mcr genes: A current and emerging update
Source: Front Cell Infect Microbiol. 2022 Aug 26;12:941358. doi: 10.3389/fcimb.2022.941358 (PMC9462459; doi:10.3389/fcimb.2022.941358)
Supplement: Supplementary file 2 [file DataSheet_2.xlsx]

## Sheet: Table S2
Enterobacterales	Human	Animals	Food	Environment	Total
Cronobacter	0	2	4	0	6
Citrobacter	1	1	0	0	2
Enterobacter sp,	35	4	2	0	41
Escherichia coli	974	1457	192	163	2786
Klebsiella pneumoniae	123	52	6	2	183
Kluyvera	0	0	0	1	1
Leclercia	1	0	0	0	1
R. ornithinolytica	0	2	0	0	2
Salmonella	24	49	22	0	95
S. Typhimurium	55	52	13	0	120
Shigella	8	2	0	0	10
	1221	1621	239	166	3247
