# Supplementary material for: Global epidemiology, genetic environment, risk factors and therapeutic prospects of mcr genes: A current and emerging update
Source: Front Cell Infect Microbiol. 2022 Aug 26;12:941358. doi: 10.3389/fcimb.2022.941358 (PMC9462459; doi:10.3389/fcimb.2022.941358)
Supplement: Supplementary file 3 [file DataSheet_3.xlsx]

## Sheet: Table S3
Country	mcr-1	mcr-1 variant	mcr-2	mcr-3	mcr-3 variant	mcr-4	mcr-5 variant	mcr-6	mcr-7 variant	mcr-8	mcr-9	mcr-10	Other ARGs	Total ARGs
Algeria	6	0	0	0	0	0	0	0	0	0	0	0	3	9
Algiers coast	2	0	0	0	0	0	0	0	0	0	0	0	0	2
Argentina	236	30	0	0	0	0	0	0	0	0	0	0	28	294
Australia	5	0	0	0	0	0	0	0	0	0	0	0	12	17
Bahrain	1	0	0	0	0	0	0	0	0	0	0	0	15	16
Bangladesh	49	1	5	18	0	0	0	0	0	0	0	0	26	99
Belgium	27	0	4	0	0	2	0	0	0	0	0	0	47	80
Bolivia	174	0	0	0	0	0	0	0	0	0	0	0	15	189
Brazil	107	2	0	0	1	0	1	0	0	0	0	0	145	256
Britain	61	0	0	0	0	0	0	0	0	0	0	0	19	80
Canada	7	0	0	0	1	0	0	0	0	0	0	0	15	23
Cambodia	54	7	0	31	4	0	0	0	0	0	0	0	23	119
Chile	1	0	0	0	0	0	0	0	0	0	0	0	5	6
China	4977	192	0	14	11	2	1	0	1	25	6	5	3190	8424
Colombia	12	0	0	0	0	0	0	0	0	0	0	0	26	38
Czechia	10	0	0	0	0	0	0	0	0	0	4	0	23	37
Czeh Republic	4	2	0	0	0	0	0	0	0	0	4	0	23	33
Denmark	8	0	0	21	0	0	0	0	0	0	0	0	229	258
Ecuador	40	0	0	0	0	0	0	0	0	0	0	0	7	47
Egypt	25	0	7	0	0	0	0	0	0	0	0	0	54	86
England	32	0	0	19	0	0	1	0	0	1	0	0	216	269
Europe	1	0	0	0	0	0	0	0	0	1	0	0	34	36
Finland	1	0	0	0	0	0	0	0	0	0	0	0	2	3
France	233	0	0	16	33	0	8	0	0	1	0	0	90	381
Germany	681	61	0	0	0	0	11	0	0	0	0	0	254	1007
Great britain	7	0	0	0	0	5	0	0	0	0	0	0	40	52
Hajj	22	0	0	0	0	5	0	0	0	0	0	0	67	94
Hong Kong	14	0	0	0	0	0	0	0	0	0	0	0	67	81
Hungary	3	0	0	0	0	0	0	0	0	0	0	0	0	3
India	12	0	0	0	0	0	0	0	0	0	0	0	15	27
Isreal	0	0	0	0	0	0	0	0	0	0	6	0	0	6
Italy	344	7	0	4	0	5	0	0	0	0	1	0	84	445
Iran	16	0	0	0	0	0	0	0	0	0	0	0	0	16
Japan	233	1	0	10	1	0	35	0	0	0	3	0	73	356
Korea	7	1	0	8	0	0	0	0	0	0	0	0	28	44
Laos	13	0	0	0	0	0	0	0	0	0	0	0	0	13
lebanon	88	2	0	0	0	0	0	0	0	1	0	0	179	270
Malaysia	13	0	0	0	0	0	0	0	0	0	0	0	10	23
Mexico	1	0	0	0	0	0	0	0	0	0	0	0	0	1
Netherlands	102	1	0	0	0	0	0	0	0	0	0	0	41	144
Nepal	27	0	0	0	0	0	0	0	0	0	0	0	4	31
New Zewland	1	0	0	1	0	0	0	0	0	0	0	0	14	16
Nigeria	9	0	0	0	0	0	1	0	0	1	0	0	0	11
Norway	6	0	0	0	0	0	0	0	0	0	0	0	31	37
Oman	1	0	0	0	0	0	0	0	0	0	0	0	2	3
Pakistan	10	0	0	0	0	0	0	0	0	0	0	0	12	22
Peninsula	1	0	0	0	0	0	0	0	0	0	0	0	18	19
Poland	56	0	0	0	0	0	0	0	0	0	0	0	1	57
Portugal	236	17	0	0	0	0	0	0	0	0	0	0	163	416
Qatar	2	0	0	0	0	0	0	0	0	0	0	0	0	2
Russia	3	0	0	0	0	0	0	0	0	0	0	0	11	14
Sao Tome and Principe	1	0	0	0	0	0	0	0	0	0	0	0	0	1
Singapore	20	0	0	0	0	0	1	0	0	0	0	0	11	32
South Africa	82	0	0	0	0	0	0	0	0	0	3	0	49	134
South America	0	0	0	0	0	0	1	0	0	0	0	0	8	9
South Korea	31	0	0	4	0	0	0	0	0	0	0	0	65	100
Spain	183	2	0	1	0	111	5	0	0	0	0	0	163	465
Sudan	1	0	0	0	0	0	0	0	0	0	0	0	11	12
Sweden	1	0	0	0	0	0	0	0	0	0	30	0	10	41
Switzerland	25	1	0	0	0	0	0	0	0	0	0	0	51	77
Tanzania	4	5	0	0	0	0	0	0	0	0	0	0	1	10
Taiwan	96	0	0	0	0	0	0	0	0	0	0	0	42	138
Tehran	4	0	1	0	0	0	0	0	0	0	0	0	2	7
Thailand	99	1	0	25	0	0	0	3	3	1	20	0	54	206
Turkey	7	0	3	5	0	0	0	0	0	0	0	0	22	37
Tunisia	72	0	0	0	0	0	0	0	0	0	0	0	124	196
Venezuela	2	0	0	0	0	0	0	0	0	0	0	0	32	34
Vietnam	295	0	0	2	2	0	0	0	0	0	0	0	200	499
UK	15	0	0	0	0	0	0	0	0	0	0	0	24	39
Uruguay	3	0	0	0	0	0	0	0	0	0	0	0	12	15
USA	20	1	0	0	1	0	0	0	0	0	1	0	81	104
Total	8942	334	20	179	54	130	65	3	4	31	78	5	6323	0
