# Supplementary material for: Global epidemiology, genetic environment, risk factors and therapeutic prospects of mcr genes: A current and emerging update
Source: Front Cell Infect Microbiol. 2022 Aug 26;12:941358. doi: 10.3389/fcimb.2022.941358 (PMC9462459; doi:10.3389/fcimb.2022.941358)
Supplement: Supplementary file 6 [file DataSheet_6.xlsx]

## Sheet: Table S6
plasmid	mcr-1	mcr-1 variants	mcr-2	mcr-3	mcr-3 variant	mcr-4	mcr-5 variant	mcr-6	mcr-7 variant	mcr-8	mcr-9	mcr-10	Total
IncA	6	0	0	0	0	0	0	0	0	0	0	0	6
IncA/C2	2	0	0	10	1	0	0	0	0	1	0	0	14
IncB	2	0	0	0	0	0	0	0	0	0	0	0	2
IncC	15	0	0	0	0	0	0	0	0	0	0	0	15
IncD	1	0	0	0	0	0	0	0	0	0	0	0	1
IncE	1	0	0	0	0	0	0	0	0	0	0	0	1
IncF	12	5	0	0	1	0	0	0	0	0	0	0	18
IncFII	2	0	0	0	0	0	0	0	0	2	0	1	5
IncFII/FIIB	0	0	0	0	1	0	0	0	0	0	0	0	1
IncFIA	0	0	0	0	0	0	0	0	0	7	0	0	7
IncFIB	24	0	0	0	0	0	0	0	0	0	0	2	26
IncFIC	1	0	0	0	0	0	0	0	0	0	0	0	1
IncFII	21	0	0	1	0	0	0	0	0	1	0	1	24
IncFIIK	0	0	0	0	0	0	0	0	0	4	0	0	4
IncFIIS	1	0	0	0	0	0	0	0	0	0	0	0	1
IncG	1	0	0	0	0	0	0	0	0	0	0	0	1
IncH	11	0	0	0	0	0	0	0	0	0	0	0	11
IncHI2	217	15	0	12	37	0	0	0	0	0	8	0	289
IncHI2A	12	0	0	0	0	0	0	0	0	0	0	0	12
IncHI2/HI2A	33	0	0	0	0	0	0	0	0	0	31	0	64
IncHI2/IncN	5	0	0	0	1	0	0	0	0	0	0	0	6
IncHI2/IncFIB	5	0	0	0	0	0	0	0	0	0	0	0	5
IncHI2/IncY	0	0	0	1	0	0	0	0	0	0	0	0	1
IncK/B	27	0	0	0	0	0	0	0	0	0	0	0	27
IncK2	2	0	0	0	0	0	0	0	0	0	0	0	2
Inc1	11	22	0	0	0	0	0	0	0	0	0	0	33
IncI2/IncFIB	1	0	0	0	1	0	0	0	0	0	0	0	2
IncI2	1118	47	0	0	0	0	0	0	1	0	0	0	1166
IncN	8	0	0	0	0	0	0	0	0	0	0	0	8
IncQ	1	0	0	0	0	0	0	0	0	1	0	0	2
IncP	74	2	0	9	6	0	0	0	0	0	0	0	91
IncR	1	0	0	1	0	0	0	0	0	2	0	0	4
IncX1	3	0	0	0	0	0	1	0	0	0	0	0	4
IncX2	1	0	0	0	0	0	0	0	0	0	0	0	1
IncX3	2	0	0	0	0	0	0	0	0	0	0	0	2
IncX4	939	57	8	0	0	0	0	0	0	0	0	0	1004
IncX3-X4	1	0	0	0	0	0	0	0	0	0	0	0	1
IncY	15	0	0	0	0	0	0	0	0	0	0	0	15
IncW	1	0	0	0	0	0	0	0	0	0	0	0	1
p0111	26	0	0	0	0	0	0	0	0	0	0	0	26
pN21	3	0	0	0	0	0	0	0	0	0	0	0	3
undefined	4630	194	16	132	9	114	58	4	3	13	30	1	5204
chromosome	105	0	0	5	0	0	1	0	0	0	3	0	114
ColE	0	0	0	0	0	10	0	3	0	0	0	0	13
IS26	0	0	0	0	0	1	0	0	0	0	0	0	1
IS30	1	0	0	0	0	0	0	0	0	0	0	0	1
IS1595	0	0	3	0	0	0	0	0	0	0	0	0	3
pHNSHP45	5	0	0	0	0	0	0	0	0	0	0	0	5
Sum	7347	342	27	171	57	125	60	7	4	31	72	5
